# Supplementary material for: Genome-guided identification of novel head-to-tail cyclized antimicrobial peptides, exemplified by the discovery of pumilarin
Source: Microb Genom. 2017 Sep 25;3(10):e000134. doi: 10.1099/mgen.0.000134 (PMC5695211; doi:10.1099/mgen.0.000134)
Supplement: Supplementary File 2 [file mgen-3-134-s002.xlsx]

## Sheet: All records
Legend: Table S2 results from bagel3 mining, given are the strain in which it whas found and the homology (if any) to known antimicrobial peptides and finally the sequence of the antimicrobial peptide that was identified.
Strain	NCBI GI number	bacteriocin homology [e value]	Sequence
Bacillus acidiproducens DSM 23148	484000581	Carnocyclin-A[5e-06]	MENLIFEIMGTFHVSRDTAQKVYNLVNAGASVASIVAVIVAATGPMAVGGAVVVYMIKKKIKGMAAAAAVAW
Bacillus cereus 03BB102	225862057		MTLGQQSKQLFLWGAALIGVCFAFMVTQGAVLELYGKVSWVGVTYASLYNVVSAIVNGASIMNAVAVVTAVIAGPLAAALTAVGRGLIVTLVKRWGMKKLVSW
Bacillus cereus 03BB108	196043726		MTLGQQSKQLFLWGAALIGVCFAFMVTQGAVLELYGKVSWVGVTYASLYNVVSAIVNGASIMNAVAVVTAVIAGPLAAALTAVGRGLIVTLVKRWGMKKLVSW
Bacillus cereus AH187	217957581		MKTVMIRSLIGCSAATASTIIDYMDWISYASLLMSLTGIGASASAAVWAYRATILGMTRMGKRAAANAL
Bacillus cereus H308197	423375532		MKTVMIRSLIGCSAATASTIIDYMDWISYASLLMSLTGIGASASAAVWAYRATILGMTRMGKRAAANAL
Bacillus cereus BDRD ST26	238801476		MKTVMIRSLIGCSAATASTIIDYMDWISYASLLMSLTGIGASASAAVWAYRATILGMTRMGKRAAANAL
Bacillus cereus BGSC 60	238801468		MTLGQQSKQLFLWGAALIGVCFAFMVTQGAVLELYGKVSWVGVTYASLYNVVSAIVNGASIMNAVAVVTAVIAGPLAAALTAVGRGLIVTLVKRWGMKKLVSW
Bacillus cereus F837 76	376264031		MTLGQQSKQLFLWGAALIGVCFAFMVTQGAVLELYGKVSWVGVTYASLYNVVSAIVNGASIMNAVAVVTAVIAGPLAAALTAVGRGLIVTLVKRWGMKKLVSW
Bacillus cereus H308197	206974133		MKTVMIRSLIGCSAATASTIIDYMDWISYASLLMSLTGIGASASAAVWAYRATILGMTRMGKRAAANAL
Bacillus cereus H308197	206976609	Circularin_A[1e-13]	MDLFHVASKLSISKGVAAGVVSTVLNAGTLITAIGAVTVALSGGIDAILEVGWATFVATVKEQAAKRGTAGAVAW
Bacillus cereus H308197	206976609	Circularin_A[4e-11]	MGLFHVASKFKVSQGIAGGVVAAVLNAGTLISAIGAVTVVMSGGIDAILEVGWTAFVATVKEQAAKRGTAGAVAW
Bacillus cereus HuB4-4	507027221		MKIKKVLAGTLGLGVVGSVLTLNQFSGSGLANLTLQYDISAVNAGRIVSALEWASDMGAVIGLAGAILGAGIGAAAISAAVAIAKRKLLKEGKKAAVLY
Bacillus cereus IS075	514340573	Circularin_A[1e-13]	MDLFHVASKLSISKGVAAGVVSTVLNAGTLITAIGAVTVALSGGIDAILEVGWATFVATVKEQAAKRGTAGAVAW
Bacillus cereus IS075	514340573	Circularin_A[6e-11]	MGLFHVASKFKISQGIAGGVVAAVLNAGTLISAIGAVTVVMSGGIDAILEVGWTAFVATVKEQAAKRGTAGAVAW
Bacillus cereus IS075	514340849		MKTVMIRSLIGCSAATASTIIDYMDWISYASLLMSLTGIGASASAAVWAYRATILGMTRMGKRAAANAL
Bacillus cereus IS195	507027792	Circularin_A[1e-13]	MDLFHVASKLSISKGVAAGVVSTVLNAGTLITAIGAVTVALSGGIDAILEVGWATFVATVKEQAAKRGTAGAVAW
Bacillus cereus IS195	507027792	Circularin_A[6e-11]	MGLFHVASKFKISQGIAGGVVAAVLNAGTLISAIGAVTVVMSGGIDAILEVGWTAFVATVKEQAAKRGTAGAVAW
Bacillus cereus IS195	507027792		MKTVMIRSLIGCSAATASTIIDYMDWISYASLLMSLTGIGASASAAVWAYRATILGMTRMGKRAAANAL
Bacillus cereus IS845/00	507027882	Circularin_A[1e-13]	MDLFHVASKLSISKGVAAGVVSTVLNAGTLITAIGAVTVALSGGIDAILEVGWATFVATVKEQAAKRGTAGAVAW
Bacillus cereus IS845/00	507027882	Circularin_A[6e-11]	MGLFHVASKFKISQGIAGGVVAAVLNAGTLISAIGAVTVVMSGGIDAILEVGWTAFVATVKEQAAKRGTAGAVAW
Bacillus cereus IS845/00	507027882		MKTVMIRSLIGCSAATASTIIDYMDWISYASLLMSLTGIGASASAAVWAYRATILGMTRMGKRAAANAL
Bacillus cereus MSX A12	423571387		MKTVMIRSLIGCSAATASTIIDYMDWISYASLLMSLTGIGASASAAVWAYRATILGMTRMGKRAAANAL
Bacillus cereus MSX A12	423572313	Circularin_A[1e-13]	MDLFHVASKLSISKGVAAGVVSTVLNAGTLITAIGAVTVALSGGIDAILEVGWATFVATVKEQAAKRGTAGAVAW
Bacillus cereus MSX A12	423572313	Circularin_A[6e-11]	MGLFHVASKFKISQGIAGGVVAAVLNAGTLISAIGAVTVVMSGGIDAILEVGWTAFVATVKEQAAKRGTAGAVAW
Bacillus cereus NC7401 complete	375282101		MKTVMIRSLIGCSAATASTIIDYMDWISYASLLMSLTGIGASASAAVWAYRATILGMTRMGKRAAANAL
Bacillus cereus Q1	222093774		MKTVMIRSLIGCSAATASTIIDYMDWISYASLLMSLTGIGASASAAVWAYRATILGMTRMGKRAAANAL
Bacillus cereus VD022	423363520	Enterocin_AS-48[2e-11]	MNHSVKLKAANLGFLLALGIVLLSTYAFLLGMLPEMNLVKEFNIPTSVASAALGYLDVISNAVALAGAIAALGTGGASLIAAAGAQGVKVFLKTMWREKGRKATIAY
Bacillus cereus VD022	423364060		MLTMIADVAAATGISTANATIVVNTINAGMTIFAIVGAFSSFGLTTGILIAARKMATKKAIAY
Bacillus cereus VD131	507035498	Enterocin_AS-48[3e-10]	MTYSVKGRAVSFGALLAVGGALLASYAFLLGILPEMNLVKEFNLSTVAAAQVFAWLDYISWGVSLVALIGSLGTGGASLVAAAGAQGIRKYLTDLAKEKGKKAAIAY
Bacillus cereus VD154	423632481		MKTKKVLAGILGLGVVGSVLALNQFSGSGLANLTLQYDISAANAGRIVSALEWASDMGAVIGLAGAILGAGIGAAAVSAAVAIAKRRLLKEGKKAAVLY
Bacillus cereus VD184	507050777		MKTVMIRSLIGCSAATASTIIDYMDWISYASLLMSLTGIGASASAAVWAYRATILGMTRMGKRAAANAL
Bacillus cereus VD184	507050806		MKTVMIRSLIGCSAATASTIIDYMDWISYASLLMSLTGIGASASAAVWAYRATILGMTRMGKRAAANAL
Bacillus cereus VD184	507052828	uberolysin[6e-14]	MFEVMGYFGVDRGWATKIVNAIDAVGWGVAAAGTIAAIISAGGLAVTSAMIDAAIITVKSYLKRNLKAQAIAW
Bacillus cereus VD184	507052888		MLTMIADVAAATGISTANATIVVNAINAGMTVFAIVGAFSSFGLTTGILIAARKMATKKAIAY
Bacillus cereus VD196	507055132	Carnocyclin-A[6e-07]	MVMEIAAKFFLSISTAEAIVNAINNGMGIMTIIGLAGATYGWGAVAYPLIRGAVAKWGFKQAVNW
Bacillus coagulans XZL9	484010008	Circularin_A[3e-12]	MGLFHVASKFHVSAGIASGVVTAVLHAGTIASIIGAVTVVMSGGVDAILDMGWTAFIAEVKHLAKEYGKKRAIAW
Bacillus pumilus ATCC 7061	194016182		MIKAKNLGSFSLLLFAVTMASLVVRNGSLIVANLGVSTGTAAAILVVLKKQGKAKAAAF
Bacillus pumilus BA06 BA 1113	483256540	Enterocin_AS-48[1e-38]	MTETRNEIKLHVLFGALAVGFLMLALFSFSLQVLPVADLAKEFGIPGSVAAVVLNVVEAGGAVTTIVSILTAVGSGGLSLIAAAGKETIRQYLKNEIKKKGRKAVIAW
Bacillus pumilus BA06 BA 1125	483256355	Carnocyclin-A[3e-07]	MSLTTRKKLFGLGFMSLIATVAVTSVAFMSINQNFLVAKLGIELSTAEKIADLIMAGGTIASIIGIVGAATGVGLALAGAIGALKAIAKAQGRKAVINY
Bacillus pumilus S 1	485473452	Enterocin_AS-48[1e-38]	MTETRNEIKLHVLFGALAVGFLMLALFSFSLQVLPVADLAKEFGIPGSVAAVVLNVVEAGGAVTTIVSILTAVGSGGLSLIAAAGKETIRQYLKNEIKKKGRKAVIAW
Bacillus pumilus SAFR 32	157690798		MIKANKLGSFSLLLFAVTIASLFVGNGFLRAANLCVTVAAAAIMVVHKKQGKAKAAAF
Bacillus sp 1NLA3E	488570484	uberolysin[5e-11]	MLEAMGFFGVGKTLATQIVNVVDAVGYAAIAVSTIMAILSAGGLAPTAAAIDFAIIYIKKKIANNLKAQAIVW
Bacillus sp 1NLA3E	488570484		MLKIMSMLSCSANTAAYIMLFIDASSVIGLIMALTGVGFAAAAAVFALKATIKRMAYNSAIAF
Bacillus sp CPSM8	511766757		MKNSNLFKIASITGVVSLFAIATFLMGSSEGIAGLASIDFSSGHQFALDLATNLGISKKTAYVAIGVIMTTGDVLTILSLLAVVLGGTGLITAAMVATAKKLAKKYGKKYAAEW
Bacillus sp GeD10	493979974	Enterocin_AS-48[9e-10]	MTYSVKGRAVSFGALLAVGGALLASYAFLLGILPEMNLVKEFNLSTVAAAQVFAWLDYISWGVSLVALIGSLGTGGAALVAAAGAQGIRKYLTDLAKEKGKKAAIAY
Bacillus sp M 2 6 KACC 16563	389571774	Enterocin_AS-48[1e-38]	MAETRNEIKLHVLFGALAVGFLMLALFSFSLQVLPVADLAKEFGIPGSVAAVVLNVVEAGGAVTTIVSILTAVGSGGLSLIAAAGKETIRQYLKNEIKKKGRKAVIAW
Bacillus sp M 3 6 KACC 16563	389572250		MTKATDSKFYALLSLSLLAVTSLALVIGNGSLIAANLGVSTGTAFTIVNFLDTWSSVATVITIVGMFTGVGTISAGVAASILAILKKKGKAKAAAF
Bacillus thuringiensis HD 789	434379567	uberolysin[3e-14]	MFEIMGYFGVDRGWATKIVNAIDAVGWGVAAASAIAAIVTAGGLAVTSAMIDVAIFTVKDFLRRNLKAQAVAW
Bacillus thuringiensis IBL 4222	238801511	uberolysin[3e-14]	MFEIMGYFGVDRGWATKIVNAIDAVGWGVAAASAIAAIVTAGGLAVTSAMIDVAIFTVKDFLRRNLKAQAVAW
Bacillus thuringiensis serovar finitimus YBT 20	384177763		MKIKKVLAGTLGLGVVGSVLTLNQLSGSGLANLTLQYDISAVNAGRIVSALEWASDMGAVIGLAGAILGAGIGAAAISAAVAIAKRKLLKEGKKAAVLY
Bacillus thuringiensis serovar pakistani	238801502		MKTKKVLAGILGLGVVGSVLALNQFSGSGLANLTLQYDISAANAGRIVSALEWASDMGAVIGLAGAILGAGIGAAAVSAAVAIAKRRLLKEGKKAAVLY
Bacillus thuringiensis str Al Hakam	118475778		MTLGQQSKQLFLWGAALIGVCFAFMVTQGAVLELYGKVSWVGVTYASLYNVVSAIVNGASIMNAVAVVTAVIAGPLAAALTAVGRGLIVTLVKRWGMKKLVSW
Caldicellulosiruptor bescii DSM 6725	222528057	Circularin_A[2e-06]	MLYVAATLGIPETLAVTIVNIILTGSTIVSIIIALTSILTAGVSAIILEGGWTAFINLVKSKVAQLGLRGTILW
Caldicellulosiruptor saccharolyticus DSM 8903	146295085	Circularin_A[1e-07]	MLFVAATLGIPETLATTIVNIILTGSTIVSIILALTSILTAGVSAVILAGGWTAFINLVKSKVAQLGLRGAILW
Carnobacterium maltaromaticum LMA28	508605261		MSDLIMEIASSMGISWGVASKVIDLVLAGSSAWAIVAAIVSGGGIIAIGAVAIKALIQSKLKQMGRAAVITW
Carnobacterium sp 17 4	328956382		MIELTMELMNSMNIGRSTATHVIDLAVAGASAWAIVASIAAGGGIIAIGAVAVRTLIKSKLKKLGYTALVAW
Clostridium perfringens E str	153883735	Circularin_A[4e-08]	MFDLAGMLGVDFYAAKKVIDIVATAGTVASVIGIVAAVAGTGGIGVGILAAAKALAKKYGTKAAATW
Clostridium perfringens SM101	110801439		MIMKVAALLGISSNWAMKIVDLIATGASIWAIAAAVAASGGILAIGIVVLRELVMKKIKQVGYAAAVTY
Coprobacillus sp. 29_1	320099545		MLKIVEVLGTSWGIGGLIYDYLTGSVWWAWMIDAGFLVAGIVSGGVAALMKTAVKLGLKQAIKGLTKKAAIAL
Coprobacillus sp. D6	484229072		MLKIVEVLGTSWGIGGLIYDYLTGSVWWAWMIDAGFLVAGIVSGGVAALMKTAVKLGLKQAIKGLTKKAAIAL
Geobacillus kaustophilus GBlys	519663273	Circularin_A[4e-15]	MSLLALVAGTLGVSQAVATTVVSIVLTGSTLISIILGITAILSGGVDAILEIGWSAFVATVKKIVAERGKAAAIAW
Geobacillus kaustophilus HTA426	56418535	Circularin_A[2e-14]	MSLLALVAGTLGVSQSIATTVVSIVLTGSTLISIILGITAILSGGVDAILEIGWSAFVATVKKIVAERGKAAAIAW
Geobacillus sp C56 T3	297528376	Circularin_A[4e-15]	MSLLALVAGTLGVSQAVATTVVSIVLTGSTLISIILGITAILSGGVDAILEIGWSAFVATVKKIVAERGKAAAIAW
Geobacillus sp Y412MC52 chromosome	319765157	Circularin_A[1e-13]	MSLLALVAGTLGVSQAVATTVVSIVLTGSTLISIILGITAILSGGVDAILEIGWSAFVATVKKNSG
Geobacillus sp Y412MC61	261417500	Circularin_A[1e-13]	MSLLALVAGTLGVSQAVATTVVSIVLTGSTLISIILGITAILSGGVDAILEIGWSAFVATVKKNSG
Geobacillus thermoleovorans CCB US3 UF5	375006802	Circularin_A[4e-15]	MSLLALVAGTLGVSQAVATTVVSIVLTGSTLISIILGITAILSGGVDAILEIGWSAFVATVKKIVAERGKAAAIAW
Kurthia sp Dielmo	485948964	Carnocyclin-A[2e-06]	MLEVIESIPFVFDIAEKYGITYANAYLIADAINNGLTLASILSVLTGVGALIGASTALIRKKIFDVGLKKAALW
Lactobacillus casei UW4	418009163	Butyrivibriocin_AR10[1e-20]	MTKMEKTVLTIGSFVIAALMVTILFTNIYFIANKLGIHLAPGWYQDMVNYVSAGGSLAGAFSVVAGVTLPAWIVPIATAFGAVSA
Lactobacillus gasseri K7	523688040	Gassericin_A[2e-24]	MTKSYTNKFELNTLELALLFLILGSCLLYFSVNVYWVADQFGIHLATGTLRKLIDAVGSGSSLAGAYAAIAGITIPAWAAAAIGAMGATAA
Lactobacillus paracasei subsp paracasei ATCC 25302	238694762	Butyrivibriocin_AR10[1e-20]	MLSTVEKLHMTKMEKTVLTIGSFVIAALMVTILFTNIYFIANKLGIHLAPGWYQDMVNYVSAGGSLAGAFSVVAGVTLPAWIVPIATAFGAVSA
Lactobacillus paracasei subsp paracasei Lpp41	511679148	Butyrivibriocin_AR10[1e-20]	MTKMEKTVLTIGSFVIAALMVTILFTNIYFIANKLGIHLAPGWYQDMVNYVSAGGSLAGAFSVVAGVTLPAWIVPIATAFGAVSA
Lactobacillus zeae KCTC 3804	365822325		MKLTFLLFWLQEPKMLMLDEFFSGIDTSGMRCIVDLINEMATEGTIILFVTHVDQNADLLAYRSVQICK
Micrococcus luteus str modasa	483994611	Enterocin_AS-48[5e-26]	MILTGLAASAMAVVAMLSLEMLPLAQLAKEFGIPGGVASTVVWLAEAGGAAATIVGILAALGTGGLSLIAAAGKETIRQYLRKKIQEKGRKAVIAW
Novosphingobium sp B 7	514419629		MLFNVVSKLGWTGINIGTANALIGALMTGSDIWTAISVAGLAFGGGIGTAISTIGRKAIMEMVEKVGKKKAAQW
NZ AMSH010000021 Bacillus sp	407977749		MTKATDSKFYALLSLSLLAVTSLALVIGNGSLIAANLGVSTGTAFTIVNFLDTWSSVATVITIVGMFTGVGTISAGVAASILAILKKKGKAKAAAF
Oenococcus oeni ATCC BAA 1163	118587109		MYKLSIGIFALTGTFGISAQAAKMIYPVIYAAFARGSLSIGRSIALIAATGAGCLIAAAVIGAGGIFISRKLKAGRGATLAW
Oenococcus oeni AWRIB304	419759103		MKKINFCLFLLTGTFGISTGTAAAIYTALIRCGTNLSVGRLIALAGITGGTTLIVSAIVGLGGVYILQKLRAGKRACTAW
Oenococcus oeni AWRIB318	421183774		MKKINFCLFLLTGTFGISTGTAAAIYTALIRCGTNLSVGRLIALAGITGGTTLIVSAIVGLGGVYILQKLRAGKRACTAW
Oenococcus oeni AWRIB418	421186972		MYKFSIDIFALTGTFGISAHAAKAVYPIIYAAFGSGSLTIGRSVALIAATGAGALIAAAIIGAGGIFISRKLRAGRGATLAW
Oenococcus oeni AWRIB419	421187432		MYKLSIGIFALTGTFGISAQAAKMIYPVIYAAFARGSLSIGRSIALIAATGAGCLIAAAVIGAGGIFISRKLKAGRGATLAW
Oenococcus oeni AWRIB419	421188485		MKKINFCLFLLTGTFGISTGTAAAIYTALIRCGTNLSVGRLIALARITGGTTLIVSAIVGLGGVYILQKLRAGKRACTAW
Oenococcus oeni AWRIB422	421190443		MYKLSIGIFALTGTFGISAQAAKMIYPVIYAAFARGSLSIGRSIALIAATGAGCLIAAAVIGAGGIFISRKLKAGRGATLAW
Oenococcus oeni AWRIB422	421190274		MKKINFCLFLLTGTFGISTGTAAAIYTALIRCGTNLSVGRLIALAGITGGTTLIVSAIVGLGGVYILQKLRAGKRACTAW
Oenococcus oeni AWRIB429	290889639		MYKLSIGIFALTGTFGISAQAAKMIYPVIYAAFARGSLSIGRSIALIAATGAGCLIAAAVIGAGGIFISRKLKAGRGATLAW
Oenococcus oeni AWRIB429	290889520		MKKINFCLFLLTGTFGISTGTAAAIYTALIRCGTNLSVGRLIALAGITGGTTLIVSAIVGLGGVYILQKLRAGKRACTAW
Oenococcus oeni AWRIB548	421192382		MYKLSIGIFALTGTFGISAQAAKMIYPVIYAAFARGSLSIGRSIALIAATGAGCLIAAAVIGAGGIFISRKLKAGRGATLAW
Oenococcus oeni AWRIB548	421191162		MKKINFCLFLLTGTFGISTGTAAAIYTALIRCGTNLSVGRLIALAGITGGTTLIVSAIVGLGGVYILQKLRAGKRACTAW
Oenococcus oeni AWRIB553	421193238		MYKLSIGIFALTGTFGISAQAAKMIYPVIYAAFARGSLSIGRSIALIAATGAGCLIAAAVIGAGGIFISRKLKAGRGATLAW
Oenococcus oeni AWRIB553	421192923		MKKINFCLFLLTGTFGISTGTAAAIYTALIRCGTNLSVGRLIALAGITGGTTLIVSAIVGLGGVYILQKLRAGKRACTAW
Oenococcus oeni AWRIB568	421195638		MYKLSIGIFALTGTFGISAQAAKMIYPVIYAAFARGSLSIGRSIALIAATGAGCLIAAAVIGAGGIFISRKLKAGRGATLAW
Oenococcus oeni AWRIB568	421195723		MKKINFCLFLLTGTFGISTGTAAAIYTALIRCGTNLSVGRLIALAGITGGTTLIVSAIVGLGGVYILQKLRAGKRACTAW
Oenococcus oeni AWRIB576	421196199		MKKINFCLFLLTGTFGISTGTAAAIYTALIRCGTNLSVGRLIALAGITGGTTLIVSAIVGLGGVYILQKLRAGKRACTAW
Oenococcus oeni DSM 20252	419858784		MKKINFCLFLLTGTFGISTGTAAAIYTALIRCGTNLSVGRLIALAGITGGTTLIVSAIVGLGGVYILQKLRAGKRACTAW
Oenococcus oeni DSM 20252	484208151		MKKINFCLFLLTGTFGISTGTAAAIYTALIRCGTNLSVGRLIALAGITGGTTLIVSAIVGLGGVYILQKLRAGKRACTAW
Oenococcus oeni DSM 20252	419858132		MYKLSIGIFALTGTFGISAQAAKMIYPVIYAAFARGSLSIGRSIALIAATGAGCLIAAAVIGAGGIFISRKLKAGRGATLAW
Oenococcus oeni PSU 1	116490126		MKKINFCLFLLTGTFGISTGTAAAIYTALIRCGTNLSVGRLIALAGITGGTTLIVSAIVGLGGVYILQKLRAGKRACTAW
Paenibacillus larvae subsp larvae B 3650	355732641	uberolysin[4e-19]	MKGGILLFQIAGYLGISTGMAKKIVDVIDAAGWAFVAVSTIMAILSAGGLAVTSAMVDYAIIYVKDLLKRNLKAQAIVW
Propionibacterium avidum ATCC 25577	350569908		MQNTLTQSRSSRGAVGIAALVAVVGVMLSTFTGAYIAGMFGLSTSAASQIVNAVSVGGAALSIAMAVASGGIAAAAVATAKWAIKKWGKKVAIA
Propionibacterium avidum TM16	544675664		MQNTLTQSRSSRGAVGIAALVAVVGVMLSTFTGAYIAGMFGLSTSAASQIVNAVSVGGAALSIAMAVASGGIAAAAVATAKWAIKKWGKKVAIA
Propionibacterium sp HGH0353	514979630		MVLFPHEWMKLAAKVVGIAALVAVIGVVLSTFTGAYIAGMFGLSTSVASQIVNAVSVGGAALSIAMAVASGGIAGAAVATAKWAIKKWGKKVAIA
Propionibacterium sp KPL1852	552901674		MLSTFTGAYIAGMFGLSTSAASQIVNAVSVGGAALSIAMAVASGGIAAAAVATAKWAIKKWGKKVAIA
Propionibacterium sp KPL2000	552893393		MQNTLTQSRSSRGAVGIAALVAVVGVMLSTFTGAYIAGMFGLSTSAASQIVNAVSVGGAALSIAMAVASGGIAAAAVATAKWAIKKWGKKVAIA
Staphylococcus aureus A5937	258455610		MLKLHKKIAWTGIKGSAITTFITALYNGSSVWNALAVAGIAFGGGAGTAVAALGRATVMRFIKRWGVRKTAAW
Staphylococcus aureus A6224	258448457		MLKLHKKIAWTGIKGSAITTFITALYNGSSVWNALAVAGIAFGGGAGTAVAALGRATVMRFIKRWGVRKTAAW
Staphylococcus aureus A6300	258446999		MLKLHKKIAWTGIKGSAITTFITALYNGSSVWNALAVAGIAFGGGAGTAVAALGRATVMRFIKRWGVRKTAAW
Staphylococcus aureus A8115	258444120		MLKLHKKIAWTGIKGSAITTFITALYNGSSVWNALAVAGIAFGGGAGTAVAALGRATVMRFIKRWGVRKTAAW
Staphylococcus aureus A8117	282893324		MLKLHKKIAWTGIKGSAITTFITALYNGSSVWNALAVAGIAFGGGAGTAVAALGRATVMRFIKRWGVRKTAAW
Staphylococcus aureus A8796	297244667		MLKLHKKIAWTGIKGSAITTFITALYNGSSVWNALAVAGIAFGGGAGTAVAALGRATVMRFIKRWGVRKTAAW
Staphylococcus aureus A8819	295405330		MLKLHKKIAWTGIKGSAITTFITALYNGSSVWNALAVAGIAFGGGAGTAVAALGRATVMRFIKRWGVRKTAAW
Staphylococcus aureus A9299	258438885		MLKLHKKIAWTGIKGSAITTFITALYNGSSVWNALAVAGIAFGGGAGTAVAALGRATVMRFIKRWGVRKTAAW
Staphylococcus aureus A9719	258421135		MLKLHKKIAWTGIKGSAITTFITALYNGSSVWNALAVAGIAFGGGAGTAVAALGRATVMRFIKRWGVRKTAAW
Staphylococcus aureus A9763	258408545		MLKLHKKIAWTGIKGSAITTFITALYNGSSVWNALAVAGIAFGGGAGTAVAALGRATVMRFIKRWGVRKTAAW
Staphylococcus aureus A9781	256402485		MLKLHKKIAWTGIKGSAITTFITALYNGSSVWNALAVAGIAFGGGAGTAVAALGRATVMRFIKRWGVRKTAAW
Staphylococcus aureus B40950	486329165		MLKLHKKIAWTGIKGSAITTFITALYNGSSVWNALAVAGIAFGGGAGTAVAALGRATVMRFIKRWGVRKTAAW
Staphylococcus aureus B53639	486322000		MLKLHKKIAWTGIKGSAITTFITALYNGSSVWNALAVAGIAFGGGAGTAVAALGRATVMRFIKRWGVRKTAAW
Staphylococcus aureus KT 314250	448740278		METLVKRRNTLIFSLLVTISIASLLFLTLTTPELTSTLGISSYAAKKAIDIIAAAGDVAAIVGLIGAVTGAGAIGAGILFTAKKLIKSYGKKYAAAW
Staphylococcus aureus KT 314250	448741372		MLKLHKKIAWTGIKGSAITTFITALYNGSSVWNALAVAGIAFGGGAGTAVAALGRATVMRFIKRWGVRKTAAW
Staphylococcus aureus M0001	486220991		MLKLHKKIAWTGIKGSAITTFITALYNGSSVWNALAVAGIAFGGGAGTAVAALGRATVMRFIKRWGVRKTAAW
Staphylococcus aureus M0006	487242216		MLKLHKKIAWTGIKGSAITTFITALYNGSSVWNALAVAGIAFGGGAGTAVAALGRATVMRFIKRWGVRKTAAW
Staphylococcus aureus M0029	486225786		MLKLHKKIAWTGIKGSAITTFITALYNGSSVWNALAVAGIAFGGGAGTAVAALGRATVMRFIKRWGVRKTAAW
Staphylococcus aureus M0035	486228657		MLKLHKKIAWTGIKGSAITTFITALYNGSSVWNALAVAGIAFGGGAGTAVAALGRATVMRFIKRWGVRKTAAW
Staphylococcus aureus M0045	486231608		MLKLHKKIAWTGIKGSAITTFITALYNGSSVWNALAVAGIAFGGGAGTAVAALGRATVMRFIKRWGVRKTAAW
Staphylococcus aureus M0060	487315894		MLKLHKKIAWTGIKGSAITTFITALYNGSSVWNALAVAGIAFGGGAGTAVAALGRATVMRFIKRWGVRKTAAW
Staphylococcus aureus M0066	486236423		MLKLHKKIAWTGIKGSAITTFITALYNGSSVWNALAVAGIAFGGGAGTAVAALGRATVMRFIKRWGVRKTAAW
Staphylococcus aureus M0075	487399870		MLKLHKKIAWTGIKGSAITTFITALYNGSSVWNALAVAGIAFGGGAGTAVAALGRATVMRFIKRWGVRKTAAW
Staphylococcus aureus M0077	487349956		MLKLHKKIAWTGIKGSAITTFITALYNGSSVWNALAVAGIAFGGGAGTAVAALGRATVMRFIKRWGVRKTAAW
Staphylococcus aureus M0102	486239304		MLKLHKKIAWTGIKGSAITTFITALYNGSSVWNALAVAGIAFGGGAGTAVAALGRATVMRFIKRWGVRKTAAW
Staphylococcus aureus M0103	486242902		MLKLHKKIAWTGIKGSAITTFITALYNGSSVWNALAVAGIAFGGGAGTAVAALGRATVMRFIKRWGVRKTAAW
Staphylococcus aureus M0104	487372340		MLKLHKKIAWTGIKGSAITTFITALYNGSSVWNALAVAGIAFGGGAGTAVAALGRATVMRFIKRWGVRKTAAW
Staphylococcus aureus M0108	487350973		MLKLHKKIAWTGIKGSAITTFITALYNGSSVWNALAVAGIAFGGGAGTAVAALGRATVMRFIKRWGVRKTAAW
Staphylococcus aureus M0144	487359044		MLKLHKKIAWTGIKGSAITTFITALYNGSSVWNALAVAGIAFGGGAGTAVAALGRATVMRFIKRWGVRKTAAW
Staphylococcus aureus M0150	486251531		MLKLHKKIAWTGIKGSAITTFITALYNGSSVWNALAVAGIAFGGGAGTAVAALGRATVMRFIKRWGVRKTAAW
Staphylococcus aureus M0154	487359548		MLKLHKKIAWTGIKGSAITTFITALYNGSSVWNALAVAGIAFGGGAGTAVAALGRATVMRFIKRWGVRKTAAW
Staphylococcus aureus M0173	486253298		MLKLHKKIAWTGIKGSAITTFITALYNGSSVWNALAVAGIAFGGGAGTAVAALGRATVMRFIKRWGVRKTAAW
Staphylococcus aureus M0177	487360174		MLKLHKKIAWTGIKGSAITTFITALYNGSSVWNALAVAGIAFGGGAGTAVAALGRATVMRFIKRWGVRKTAAW
Staphylococcus aureus M0192	486254495		MLKLHKKIAWTGIKGSAITTFITALYNGSSVWNALAVAGIAFGGGAGTAVAALGRATVMRFIKRWGVRKTAAW
Staphylococcus aureus M0197	486256732		MLKLHKKIAWTGIKGSAITTFITALYNGSSVWNALAVAGIAFGGGAGTAVAALGRATVMRFIKRWGVRKTAAW
Staphylococcus aureus M0200	487360390		MLKLHKKIAWTGIKGSAITTFITALYNGSSVWNALAVAGIAFGGGAGTAVAALGRATVMRFIKRWGVRKTAAW
Staphylococcus aureus M0210	487373279		MLKLHKKIAWTGIKGSAITTFITALYNGSSVWNALAVAGIAFGGGAGTAVAALGRATVMRFIKRWGVRKTAAW
Staphylococcus aureus M0213	487373688		MLKLHKKIAWTGIKGSAITTFITALYNGSSVWNALAVAGIAFGGGAGTAVAALGRATVMRFIKRWGVRKTAAW
Staphylococcus aureus M0216	487361486		MLKLHKKIAWTGIKGSAITTFITALYNGSSVWNALAVAGIAFGGGAGTAVAALGRATVMRFIKRWGVRKTAAW
Staphylococcus aureus M0235	487361831		MLKLHKKIAWTGIKGSAITTFITALYNGSSVWNALAVAGIAFGGGAGTAVAALGRATVMRFIKRWGVRKTAAW
Staphylococcus aureus M0237	486261107		MLKLHKKIAWTGIKGSAITTFITALYNGSSVWNALAVAGIAFGGGAGTAVAALGRATVMRFIKRWGVRKTAAW
Staphylococcus aureus M0250	487362212		MLKLHKKIAWTGIKGSAITTFITALYNGSSVWNALAVAGIAFGGGAGTAVAALGRATVMRFIKRWGVRKTAAW
Staphylococcus aureus M0252	486266332		MLKLHKKIAWTGIKGSAITTFITALYNGSSVWNALAVAGIAFGGGAGTAVAALGRATVMRFIKRWGVRKTAAW
Staphylococcus aureus M0270	487374734		MLKLHKKIAWTGIKGSAITTFITALYNGSSVWNALAVAGIAFGGGAGTAVAALGRATVMRFIKRWGVRKTAAW
Staphylococcus aureus M0273	487375323		MLKLHKKIAWTGIKGSAITTFITALYNGSSVWNALAVAGIAFGGGAGTAVAALGRATVMRFIKRWGVRKTAAW
Staphylococcus aureus M0279	487376092		MLKLHKKIAWTGIKGSAITTFITALYNGSSVWNALAVAGIAFGGGAGTAVAALGRATVMRFIKRWGVRKTAAW
Staphylococcus aureus M0280	487362733		MLKLHKKIAWTGIKGSAITTFITALYNGSSVWNALAVAGIAFGGGAGTAVAALGRATVMRFIKRWGVRKTAAW
Staphylococcus aureus M0288	487376592		MLKLHKKIAWTGIKGSAITTFITALYNGSSVWNALAVAGIAFGGGAGTAVAALGRATVMRFIKRWGVRKTAAW
Staphylococcus aureus M0294	487400027		MLKLHKKIAWTGIKGSAITTFITALYNGSSVWNALAVAGIAFGGGAGTAVAALGRATVMRFIKRWGVRKTAAW
Staphylococcus aureus M0306	487363159		MLKLHKKIAWTGIKGSAITTFITALYNGSSVWNALAVAGIAFGGGAGTAVAALGRATVMRFIKRWGVRKTAAW
Staphylococcus aureus M0326	486270247		MLKLHKKIAWTGIKGSAITTFITALYNGSSVWNALAVAGIAFGGGAGTAVAALGRATVMRFIKRWGVRKTAAW
Staphylococcus aureus M0328	486272995		MLKLHKKIAWTGIKGSAITTFITALYNGSSVWNALAVAGIAFGGGAGTAVAALGRATVMRFIKRWGVRKTAAW
Staphylococcus aureus M0329	486273423		MLKLHKKIAWTGIKGSAITTFITALYNGSSVWNALAVAGIAFGGGAGTAVAALGRATVMRFIKRWGVRKTAAW
Staphylococcus aureus M0330	486278717		MLKLHKKIAWTGIKGSAITTFITALYNGSSVWNALAVAGIAFGGGAGTAVAALGRATVMRFIKRWGVRKTAAW
Staphylococcus aureus M0334	487363432		MLKLHKKIAWTGIKGSAITTFITALYNGSSVWNALAVAGIAFGGGAGTAVAALGRATVMRFIKRWGVRKTAAW
Staphylococcus aureus M0347	486282563		MLKLHKKIAWTGIKGSAITTFITALYNGSSVWNALAVAGIAFGGGAGTAVAALGRATVMRFIKRWGVRKTAAW
Staphylococcus aureus M0350	487364069		MLKLHKKIAWTGIKGSAITTFITALYNGSSVWNALAVAGIAFGGGAGTAVAALGRATVMRFIKRWGVRKTAAW
Staphylococcus aureus M0351	487364343		MLKLHKKIAWTGIKGSAITTFITALYNGSSVWNALAVAGIAFGGGAGTAVAALGRATVMRFIKRWGVRKTAAW
Staphylococcus aureus M0363	487364822		MLKLHKKIAWTGIKGSAITTFITALYNGSSVWNALAVAGIAFGGGAGTAVAALGRATVMRFIKRWGVRKTAAW
Staphylococcus aureus M0364	486286049		MLKLHKKIAWTGIKGSAITTFITALYNGSSVWNALAVAGIAFGGGAGTAVAALGRATVMRFIKRWGVRKTAAW
Staphylococcus aureus M0367	487365191		MLKLHKKIAWTGIKGSAITTFITALYNGSSVWNALAVAGIAFGGGAGTAVAALGRATVMRFIKRWGVRKTAAW
Staphylococcus aureus M0374	487365551		MLKLHKKIAWTGIKGSAITTFITALYNGSSVWNALAVAGIAFGGGAGTAVAALGRATVMRFIKRWGVRKTAAW
Staphylococcus aureus M0375	487365727		MLKLHKKIAWTGIKGSAITTFITALYNGSSVWNALAVAGIAFGGGAGTAVAALGRATVMRFIKRWGVRKTAAW
Staphylococcus aureus M0391	486290024		MLKLHKKIAWTGIKGSAITTFITALYNGSSVWNALAVAGIAFGGGAGTAVAALGRATVMRFIKRWGVRKTAAW
Staphylococcus aureus M0404	487378947		MLKLHKKIAWTGIKGSAITTFITALYNGSSVWNALAVAGIAFGGGAGTAVAALGRATVMRFIKRWGVRKTAAW
Staphylococcus aureus M0415	487379100		MLKLHKKIAWTGIKGSAITTFITALYNGSSVWNALAVAGIAFGGGAGTAVAALGRATVMRFIKRWGVRKTAAW
Staphylococcus aureus M0427	486299599		MLKLHKKIAWTGIKGSAITTFITALYNGSSVWNALAVAGIAFGGGAGTAVAALGRATVMRFIKRWGVRKTAAW
Staphylococcus aureus M0438	487368467		MLKLHKKIAWTGIKGSAITTFITALYNGSSVWNALAVAGIAFGGGAGTAVAALGRATVMRFIKRWGVRKTAAW
Staphylococcus aureus M0450	486301510		MLKLHKKIAWTGIKGSAITTFITALYNGSSVWNALAVAGIAFGGGAGTAVAALGRATVMRFIKRWGVRKTAAW
Staphylococcus aureus M0455	487379684		MLKLHKKIAWTGIKGSAITTFITALYNGSSVWNALAVAGIAFGGGAGTAVAALGRATVMRFIKRWGVRKTAAW
Staphylococcus aureus M0460	487379995		MLKLHKKIAWTGIKGSAITTFITALYNGSSVWNALAVAGIAFGGGAGTAVAALGRATVMRFIKRWGVRKTAAW
Staphylococcus aureus M0467	486307196		MLKLHKKIAWTGIKGSAITTFITALYNGSSVWNALAVAGIAFGGGAGTAVAALGRATVMRFIKRWGVRKTAAW
Staphylococcus aureus M0489	486316150		MLKLHKKIAWTGIKGSAITTFITALYNGSSVWNALAVAGIAFGGGAGTAVAALGRATVMRFIKRWGVRKTAAW
Staphylococcus aureus M0493	487380256		MLKLHKKIAWTGIKGSAITTFITALYNGSSVWNALAVAGIAFGGGAGTAVAALGRATVMRFIKRWGVRKTAAW
Staphylococcus aureus M0494	486320731		MLKLHKKIAWTGIKGSAITTFITALYNGSSVWNALAVAGIAFGGGAGTAVAALGRATVMRFIKRWGVRKTAAW
Staphylococcus aureus M0510	487369183		MLKLHKKIAWTGIKGSAITTFITALYNGSSVWNALAVAGIAFGGGAGTAVAALGRATVMRFIKRWGVRKTAAW
Staphylococcus aureus M0528	486334820		MLKLHKKIAWTGIKGSAITTFITALYNGSSVWNALAVAGIAFGGGAGTAVAALGRATVMRFIKRWGVRKTAAW
Staphylococcus aureus M0529	486413843		MLKLHKKIAWTGIKGSAITTFITALYNGSSVWNALAVAGIAFGGGAGTAVAALGRATVMRFIKRWGVRKTAAW
Staphylococcus aureus M0536	486343984		MLKLHKKIAWTGIKGSAITTFITALYNGSSVWNALAVAGIAFGGGAGTAVAALGRATVMRFIKRWGVRKTAAW
Staphylococcus aureus M0539	486346615		MLKLHKKIAWTGIKGSAITTFITALYNGSSVWNALAVAGIAFGGGAGTAVAALGRATVMRFIKRWGVRKTAAW
Staphylococcus aureus M0547	486350836		MLKLHKKIAWTGIKGSAITTFITALYNGSSVWNALAVAGIAFGGGAGTAVAALGRATVMRFIKRWGVRKTAAW
Staphylococcus aureus M0562	487370065		MLKLHKKIAWTGIKGSAITTFITALYNGSSVWNALAVAGIAFGGGAGTAVAALGRATVMRFIKRWGVRKTAAW
Staphylococcus aureus M0565	486353655		MLKLHKKIAWTGIKGSAITTFITALYNGSSVWNALAVAGIAFGGGAGTAVAALGRATVMRFIKRWGVRKTAAW
Staphylococcus aureus M0571	487370688		MLKLHKKIAWTGIKGSAITTFITALYNGSSVWNALAVAGIAFGGGAGTAVAALGRATVMRFIKRWGVRKTAAW
Staphylococcus aureus M0580	486357261		MLKLHKKIAWTGIKGSAITTFITALYNGSSVWNALAVAGIAFGGGAGTAVAALGRATVMRFIKRWGVRKTAAW
Staphylococcus aureus M0584	487370833		MLKLHKKIAWTGIKGSAITTFITALYNGSSVWNALAVAGIAFGGGAGTAVAALGRATVMRFIKRWGVRKTAAW
Staphylococcus aureus M0586	487371607		MLKLHKKIAWTGIKGSAITTFITALYNGSSVWNALAVAGIAFGGGAGTAVAALGRATVMRFIKRWGVRKTAAW
Staphylococcus aureus M0602	486360548		MLKLHKKIAWTGIKGSAITTFITALYNGSSVWNALAVAGIAFGGGAGTAVAALGRATVMRFIKRWGVRKTAAW
Staphylococcus aureus M0622	486361087		MLKLHKKIAWTGIKGSAITTFITALYNGSSVWNALAVAGIAFGGGAGTAVAALGRATVMRFIKRWGVRKTAAW
Staphylococcus aureus M0628	486412957		MLKLHKKIAWTGIKGSAITTFITALYNGSSVWNALAVAGIAFGGGAGTAVAALGRATVMRFIKRWGVRKTAAW
Staphylococcus aureus M0646	487380551		MLKLHKKIAWTGIKGSAITTFITALYNGSSVWNALAVAGIAFGGGAGTAVAALGRATVMRFIKRWGVRKTAAW
Staphylococcus aureus M0648	487380947		MLKLHKKIAWTGIKGSAITTFITALYNGSSVWNALAVAGIAFGGGAGTAVAALGRATVMRFIKRWGVRKTAAW
Staphylococcus aureus M0660	487381360		MLKLHKKIAWTGIKGSAITTFITALYNGSSVWNALAVAGIAFGGGAGTAVAALGRATVMRFIKRWGVRKTAAW
Staphylococcus aureus M0673	487382376		MLKLHKKIAWTGIKGSAITTFITALYNGSSVWNALAVAGIAFGGGAGTAVAALGRATVMRFIKRWGVRKTAAW
Staphylococcus aureus M0676	486363057		MLKLHKKIAWTGIKGSAITTFITALYNGSSVWNALAVAGIAFGGGAGTAVAALGRATVMRFIKRWGVRKTAAW
Staphylococcus aureus M0687	486367392		MLKLHKKIAWTGIKGSAITTFITALYNGSSVWNALAVAGIAFGGGAGTAVAALGRATVMRFIKRWGVRKTAAW
Staphylococcus aureus M0692	486368254		MLKLHKKIAWTGIKGSAITTFITALYNGSSVWNALAVAGIAFGGGAGTAVAALGRATVMRFIKRWGVRKTAAW
Staphylococcus aureus M0695	489044929		MLKLHKKIAWTGIKGSAITTFITALYNGSSVWNALAVAGIAFGGGAGTAVAALGRATVMRFIKRWGVRKTAAW
Staphylococcus aureus M0719	480443880		MLKLHKKIAWTGIKGSAITTFITALYNGSSVWNALAVAGIAFGGGAGTAVAALGRATVMRFIKRWGVRKTAAW
Staphylococcus aureus M0770	480449782		MLKLHKKIAWTGIKGSAITTFITALYNGSSVWNALAVAGIAFGGGAGTAVAALGRATVMRFIKRWGVRKTAAW
Staphylococcus aureus M0780	486375353		MLKLHKKIAWTGIKGSAITTFITALYNGSSVWNALAVAGIAFGGGAGTAVAALGRATVMRFIKRWGVRKTAAW
Staphylococcus aureus M0792	487382926		MLKLHKKIAWTGIKGSAITTFITALYNGSSVWNALAVAGIAFGGGAGTAVAALGRATVMRFIKRWGVRKTAAW
Staphylococcus aureus M0799	486378646		MLKLHKKIAWTGIKGSAITTFITALYNGSSVWNALAVAGIAFGGGAGTAVAALGRATVMRFIKRWGVRKTAAW
Staphylococcus aureus M0822	487383442		MLKLHKKIAWTGIKGSAITTFITALYNGSSVWNALAVAGIAFGGGAGTAVAALGRATVMRFIKRWGVRKTAAW
Staphylococcus aureus M0823	486381874		MLKLHKKIAWTGIKGSAITTFITALYNGSSVWNALAVAGIAFGGGAGTAVAALGRATVMRFIKRWGVRKTAAW
Staphylococcus aureus M0844	486385588		MLKLHKKIAWTGIKGSAITTFITALYNGSSVWNALAVAGIAFGGGAGTAVAALGRATVMRFIKRWGVRKTAAW
Staphylococcus aureus M0871	487384409		MLKLHKKIAWTGIKGSAITTFITALYNGSSVWNALAVAGIAFGGGAGTAVAALGRATVMRFIKRWGVRKTAAW
Staphylococcus aureus M0892	487385563		MLKLHKKIAWTGIKGSAITTFITALYNGSSVWNALAVAGIAFGGGAGTAVAALGRATVMRFIKRWGVRKTAAW
Staphylococcus aureus M0934	486387797		MLKLHKKIAWTGIKGSAITTFITALYNGSSVWNALAVAGIAFGGGAGTAVAALGRATVMRFIKRWGVRKTAAW
Staphylococcus aureus M0944	486393915		MLKLHKKIAWTGIKGSAITTFITALYNGSSVWNALAVAGIAFGGGAGTAVAALGRATVMRFIKRWGVRKTAAW
Staphylococcus aureus M0953	486397088		MLKLHKKIAWTGIKGSAITTFITALYNGSSVWNALAVAGIAFGGGAGTAVAALGRATVMRFIKRWGVRKTAAW
Staphylococcus aureus M0978	487390337		MLKLHKKIAWTGIKGSAITTFITALYNGSSVWNALAVAGIAFGGGAGTAVAALGRATVMRFIKRWGVRKTAAW
Staphylococcus aureus M0994	487390907		MLKLHKKIAWTGIKGSAITTFITALYNGSSVWNALAVAGIAFGGGAGTAVAALGRATVMRFIKRWGVRKTAAW
Staphylococcus aureus M0998	486398674		MLKLHKKIAWTGIKGSAITTFITALYNGSSVWNALAVAGIAFGGGAGTAVAALGRATVMRFIKRWGVRKTAAW
Staphylococcus aureus M0999	486398983		MLKLHKKIAWTGIKGSAITTFITALYNGSSVWNALAVAGIAFGGGAGTAVAALGRATVMRFIKRWGVRKTAAW
Staphylococcus aureus M1010	486403291		MLKLHKKIAWTGIKGSAITTFITALYNGSSVWNALAVAGIAFGGGAGTAVAALGRATVMRFIKRWGVRKTAAW
Staphylococcus aureus M1015	486403896		MLKLHKKIAWTGIKGSAITTFITALYNGSSVWNALAVAGIAFGGGAGTAVAALGRATVMRFIKRWGVRKTAAW
Staphylococcus aureus M1016	486406776		MLKLHKKIAWTGIKGSAITTFITALYNGSSVWNALAVAGIAFGGGAGTAVAALGRATVMRFIKRWGVRKTAAW
Staphylococcus aureus M1036	486409401		MLKLHKKIAWTGIKGSAITTFITALYNGSSVWNALAVAGIAFGGGAGTAVAALGRATVMRFIKRWGVRKTAAW
Staphylococcus aureus M1037	486409656		MLKLHKKIAWTGIKGSAITTFITALYNGSSVWNALAVAGIAFGGGAGTAVAALGRATVMRFIKRWGVRKTAAW
Staphylococcus aureus M1044	487391990		MLKLHKKIAWTGIKGSAITTFITALYNGSSVWNALAVAGIAFGGGAGTAVAALGRATVMRFIKRWGVRKTAAW
Staphylococcus aureus M1060	487400592		MLKLHKKIAWTGIKGSAITTFITALYNGSSVWNALAVAGIAFGGGAGTAVAALGRATVMRFIKRWGVRKTAAW
Staphylococcus aureus M1061	487393271		MLKLHKKIAWTGIKGSAITTFITALYNGSSVWNALAVAGIAFGGGAGTAVAALGRATVMRFIKRWGVRKTAAW
Staphylococcus aureus M1062	487394068		MLKLHKKIAWTGIKGSAITTFITALYNGSSVWNALAVAGIAFGGGAGTAVAALGRATVMRFIKRWGVRKTAAW
Staphylococcus aureus M1063	486416208		MLKLHKKIAWTGIKGSAITTFITALYNGSSVWNALAVAGIAFGGGAGTAVAALGRATVMRFIKRWGVRKTAAW
Staphylococcus aureus M1068	487394365		MLKLHKKIAWTGIKGSAITTFITALYNGSSVWNALAVAGIAFGGGAGTAVAALGRATVMRFIKRWGVRKTAAW
Staphylococcus aureus M1076	486418406		MLKLHKKIAWTGIKGSAITTFITALYNGSSVWNALAVAGIAFGGGAGTAVAALGRATVMRFIKRWGVRKTAAW
Staphylococcus aureus M1078	487400877		MLKLHKKIAWTGIKGSAITTFITALYNGSSVWNALAVAGIAFGGGAGTAVAALGRATVMRFIKRWGVRKTAAW
Staphylococcus aureus M1083	487394679		MLKLHKKIAWTGIKGSAITTFITALYNGSSVWNALAVAGIAFGGGAGTAVAALGRATVMRFIKRWGVRKTAAW
Staphylococcus aureus M1092	486421969		MLKLHKKIAWTGIKGSAITTFITALYNGSSVWNALAVAGIAFGGGAGTAVAALGRATVMRFIKRWGVRKTAAW
Staphylococcus aureus M1093	486424990		MLKLHKKIAWTGIKGSAITTFITALYNGSSVWNALAVAGIAFGGGAGTAVAALGRATVMRFIKRWGVRKTAAW
Staphylococcus aureus M1095	486425264		MLKLHKKIAWTGIKGSAITTFITALYNGSSVWNALAVAGIAFGGGAGTAVAALGRATVMRFIKRWGVRKTAAW
Staphylococcus aureus M1103	486428532		MLKLHKKIAWTGIKGSAITTFITALYNGSSVWNALAVAGIAFGGGAGTAVAALGRATVMRFIKRWGVRKTAAW
Staphylococcus aureus M1109	487395342		MLKLHKKIAWTGIKGSAITTFITALYNGSSVWNALAVAGIAFGGGAGTAVAALGRATVMRFIKRWGVRKTAAW
Staphylococcus aureus M1119	486430214		MLKLHKKIAWTGIKGSAITTFITALYNGSSVWNALAVAGIAFGGGAGTAVAALGRATVMRFIKRWGVRKTAAW
Staphylococcus aureus M1142	487396191		MLKLHKKIAWTGIKGSAITTFITALYNGSSVWNALAVAGIAFGGGAGTAVAALGRATVMRFIKRWGVRKTAAW
Staphylococcus aureus M1167	486431659		MLKLHKKIAWTGIKGSAITTFITALYNGSSVWNALAVAGIAFGGGAGTAVAALGRATVMRFIKRWGVRKTAAW
Staphylococcus aureus M1170	486434630		MLKLHKKIAWTGIKGSAITTFITALYNGSSVWNALAVAGIAFGGGAGTAVAALGRATVMRFIKRWGVRKTAAW
Staphylococcus aureus M1188	493198238		MLKLHKKIAWTGIKGSAITTFITALYNGSSVWNALAVAGIAFGGGAGTAVAALGRATVMRFIKRWGVRKTAAW
Staphylococcus aureus M1193	487401055		MLKLHKKIAWTGIKGSAITTFITALYNGSSVWNALAVAGIAFGGGAGTAVAALGRATVMRFIKRWGVRKTAAW
Staphylococcus aureus M1198	486436221		MLKLHKKIAWTGIKGSAITTFITALYNGSSVWNALAVAGIAFGGGAGTAVAALGRATVMRFIKRWGVRKTAAW
Staphylococcus aureus M1199	486447954		MLKLHKKIAWTGIKGSAITTFITALYNGSSVWNALAVAGIAFGGGAGTAVAALGRATVMRFIKRWGVRKTAAW
Staphylococcus aureus M1215	486506047		MLKLHKKIAWTGIKGSAITTFITALYNGSSVWNALAVAGIAFGGGAGTAVAALGRATVMRFIKRWGVRKTAAW
Staphylococcus aureus M1229	486635955		MLKLHKKIAWTGIKGSAITTFITALYNGSSVWNALAVAGIAFGGGAGTAVAALGRATVMRFIKRWGVRKTAAW
Staphylococcus aureus M1244	487396874		MLKLHKKIAWTGIKGSAITTFITALYNGSSVWNALAVAGIAFGGGAGTAVAALGRATVMRFIKRWGVRKTAAW
Staphylococcus aureus M1248	486640138		MLKLHKKIAWTGIKGSAITTFITALYNGSSVWNALAVAGIAFGGGAGTAVAALGRATVMRFIKRWGVRKTAAW
Staphylococcus aureus M1253	486669659		MLKLHKKIAWTGIKGSAITTFITALYNGSSVWNALAVAGIAFGGGAGTAVAALGRATVMRFIKRWGVRKTAAW
Staphylococcus aureus M1255	486676271		MLKLHKKIAWTGIKGSAITTFITALYNGSSVWNALAVAGIAFGGGAGTAVAALGRATVMRFIKRWGVRKTAAW
Staphylococcus aureus M1257	486708046		MLKLHKKIAWTGIKGSAITTFITALYNGSSVWNALAVAGIAFGGGAGTAVAALGRATVMRFIKRWGVRKTAAW
Staphylococcus aureus M1275	487397542		MLKLHKKIAWTGIKGSAITTFITALYNGSSVWNALAVAGIAFGGGAGTAVAALGRATVMRFIKRWGVRKTAAW
Staphylococcus aureus M1277	486766472		MLKLHKKIAWTGIKGSAITTFITALYNGSSVWNALAVAGIAFGGGAGTAVAALGRATVMRFIKRWGVRKTAAW
Staphylococcus aureus M1286	487397870		MLKLHKKIAWTGIKGSAITTFITALYNGSSVWNALAVAGIAFGGGAGTAVAALGRATVMRFIKRWGVRKTAAW
Staphylococcus aureus M1291	486783170		MLKLHKKIAWTGIKGSAITTFITALYNGSSVWNALAVAGIAFGGGAGTAVAALGRATVMRFIKRWGVRKTAAW
Staphylococcus aureus M1320	486880809		MLKLHKKIAWTGIKGSAITTFITALYNGSSVWNALAVAGIAFGGGAGTAVAALGRATVMRFIKRWGVRKTAAW
Staphylococcus aureus M1321	486904299		MLKLHKKIAWTGIKGSAITTFITALYNGSSVWNALAVAGIAFGGGAGTAVAALGRATVMRFIKRWGVRKTAAW
Staphylococcus aureus M1322	486956393		MLKLHKKIAWTGIKGSAITTFITALYNGSSVWNALAVAGIAFGGGAGTAVAALGRATVMRFIKRWGVRKTAAW
Staphylococcus aureus M1359	486986178		MLKLHKKIAWTGIKGSAITTFITALYNGSSVWNALAVAGIAFGGGAGTAVAALGRATVMRFIKRWGVRKTAAW
Staphylococcus aureus M1367	487027023		MLKLHKKIAWTGIKGSAITTFITALYNGSSVWNALAVAGIAFGGGAGTAVAALGRATVMRFIKRWGVRKTAAW
Staphylococcus aureus M1373	487047268		MLKLHKKIAWTGIKGSAITTFITALYNGSSVWNALAVAGIAFGGGAGTAVAALGRATVMRFIKRWGVRKTAAW
Staphylococcus aureus M1374	487398571		MLKLHKKIAWTGIKGSAITTFITALYNGSSVWNALAVAGIAFGGGAGTAVAALGRATVMRFIKRWGVRKTAAW
Staphylococcus aureus M1394	487083277		MLKLHKKIAWTGIKGSAITTFITALYNGSSVWNALAVAGIAFGGGAGTAVAALGRATVMRFIKRWGVRKTAAW
Staphylococcus aureus M1405	487398853		MLKLHKKIAWTGIKGSAITTFITALYNGSSVWNALAVAGIAFGGGAGTAVAALGRATVMRFIKRWGVRKTAAW
Staphylococcus aureus M1407	487401530		MLKLHKKIAWTGIKGSAITTFITALYNGSSVWNALAVAGIAFGGGAGTAVAALGRATVMRFIKRWGVRKTAAW
Staphylococcus aureus M1450	487135036		MLKLHKKIAWTGIKGSAITTFITALYNGSSVWNALAVAGIAFGGGAGTAVAALGRATVMRFIKRWGVRKTAAW
Staphylococcus aureus M1451	480457480		MLKLHKKIAWTGIKGSAITTFITALYNGSSVWNALAVAGIAFGGGAGTAVAALGRATVMRFIKRWGVRKTAAW
Staphylococcus aureus M1463	487136422		MLKLHKKIAWTGIKGSAITTFITALYNGSSVWNALAVAGIAFGGGAGTAVAALGRATVMRFIKRWGVRKTAAW
Staphylococcus aureus M1466	487401652		MLKLHKKIAWTGIKGSAITTFITALYNGSSVWNALAVAGIAFGGGAGTAVAALGRATVMRFIKRWGVRKTAAW
Staphylococcus aureus M1481	487136766		MLKLHKKIAWTGIKGSAITTFITALYNGSSVWNALAVAGIAFGGGAGTAVAALGRATVMRFIKRWGVRKTAAW
Staphylococcus aureus M1510	487399328		MLKLHKKIAWTGIKGSAITTFITALYNGSSVWNALAVAGIAFGGGAGTAVAALGRATVMRFIKRWGVRKTAAW
Staphylococcus aureus M1520	487137167		MLKLHKKIAWTGIKGSAITTFITALYNGSSVWNALAVAGIAFGGGAGTAVAALGRATVMRFIKRWGVRKTAAW
Staphylococcus aureus M1521	487137659		MLKLHKKIAWTGIKGSAITTFITALYNGSSVWNALAVAGIAFGGGAGTAVAALGRATVMRFIKRWGVRKTAAW
Staphylococcus aureus M1533	487138449		MLKLHKKIAWTGIKGSAITTFITALYNGSSVWNALAVAGIAFGGGAGTAVAALGRATVMRFIKRWGVRKTAAW
Staphylococcus aureus M1544	487138901		MLKLHKKIAWTGIKGSAITTFITALYNGSSVWNALAVAGIAFGGGAGTAVAALGRATVMRFIKRWGVRKTAAW
Staphylococcus aureus M1556	487139555		MLKLHKKIAWTGIKGSAITTFITALYNGSSVWNALAVAGIAFGGGAGTAVAALGRATVMRFIKRWGVRKTAAW
Staphylococcus aureus M1563	487146604		MLKLHKKIAWTGIKGSAITTFITALYNGSSVWNALAVAGIAFGGGAGTAVAALGRATVMRFIKRWGVRKTAAW
Staphylococcus aureus M1565	487186501		MLKLHKKIAWTGIKGSAITTFITALYNGSSVWNALAVAGIAFGGGAGTAVAALGRATVMRFIKRWGVRKTAAW
Staphylococcus aureus M1578	487211632		MLKLHKKIAWTGIKGSAITTFITALYNGSSVWNALAVAGIAFGGGAGTAVAALGRATVMRFIKRWGVRKTAAW
Staphylococcus aureus NN54	452741811		MLKLHKKIAWTGIKGSAITTFITALYNGSSVWNALAVAGIAFGGGAGTAVAALGRATVMRFIKRWGVRKTAAW
Staphylococcus aureus PPUKM 377 2009	481024663		MLKLHKKIAWTGIKGSAITTFITALYNGSSVWNALAVAGIAFGGGAGTAVAALGRATVMRFIKRWGVRKTAAW
Staphylococcus aureus RF122	82749777		MLKLHKKIAWTGIKGSAITTFITALYNGSSVWNALAVAGIAFGGGAGTAVAALGRATVMRFIKRWGVRKTAAW
Staphylococcus aureus SA ST125 MupR	523688999		MLKLHKKIAWTGIKGSAITTFITALYNGSSVWNALAVAGIAFGGGAGTAVAALGRATVMRFIKRWGVRKTAAW
Staphylococcus aureus SA16 contig2	544761092		MLKLHKKIAWTGIKGSAITTFITALYNGSSVWNALAVAGIAFGGGAGTAVAALGRATVMRFIKRWGVRKTAAW
Staphylococcus aureus subsp aureus 21172	417651675		MLKLHKKIAWTGIKGSAITTFITALYNGSSVWNALAVAGIAFGGGAGTAVAALGRATVMRFIKRWGVRKTAAW
Staphylococcus aureus subsp aureus 21196	443638945		MLKLHKKIAWTGIKGSAITTFITALYNGSSVWNALAVAGIAFGGGAGTAVAALGRATVMRFIKRWGVRKTAAW
Staphylococcus aureus subsp aureus 21201	417893708		MLKLHKKIAWTGIKGSAITTFITALYNGSSVWNALAVAGIAFGGGAGTAVAALGRATVMRFIKRWGVRKTAAW
Staphylococcus aureus subsp aureus 21236	443635326		MLKLHKKIAWTGIKGSAITTFITALYNGSSVWNALAVAGIAFGGGAGTAVAALGRATVMRFIKRWGVRKTAAW
Staphylococcus aureus subsp aureus 21272	418567216		MLKLHKKIAWTGIKGSAITTFITALYNGSSVWNALAVAGIAFGGGAGTAVAALGRATVMRFIKRWGVRKTAAW
Staphylococcus aureus subsp aureus 21318	417802955		MLKLHKKIAWTGIKGSAITTFITALYNGSSVWNALAVAGIAFGGGAGTAVAALGRATVMRFIKRWGVRKTAAW
Staphylococcus aureus subsp aureus 21334	418314457		MLKLHKKIAWTGIKGSAITTFITALYNGSSVWNALAVAGIAFGGGAGTAVAALGRATVMRFIKRWGVRKTAAW
Staphylococcus aureus subsp aureus 91751	510795521		MLKLHKKIAWTGIKGSAITTFITALYNGSSVWNALAVAGIAFGGGAGTAVAALGRATVMRFIKRWGVRKTAAW
Staphylococcus aureus subsp aureus ATCC 51811	297210120		MLKLHKKIAWTGIKGSAITTFITALYNGSSVWNALAVAGIAFGGGAGTAVAALGRATVMRFIKRWGVRKTAAW
Staphylococcus aureus subsp aureus CBD 635	510998493		MLKLHKKIAWTGIKGSAITTFITALYNGSSVWNALAVAGIAFGGGAGTAVAALGRATVMRFIKRWGVRKTAAW
Staphylococcus aureus subsp aureus CGS03	415692182		MLKLHKKIAWTGIKGSAITTFITALYNGSSVWNALAVAGIAFGGGAGTAVAALGRATVMRFIKRWGVRKTAAW
Staphylococcus aureus subsp aureus CIG1057 PSABG 13	418893621		MLKLHKKIAWTGIKGSAITTFITALYNGSSVWNALAVAGIAFGGGAGTAVAALGRATVMRFIKRWGVRKTAAW
Staphylococcus aureus subsp aureus CIG1096 PSABG 12	418989970		MLKLHKKIAWTGIKGSAITTFITALYNGSSVWNALAVAGIAFGGGAGTAVAALGRATVMRFIKRWGVRKTAAW
Staphylococcus aureus subsp aureus CIG1150 PSABG 18	418885342		MLKLHKKIAWTGIKGSAITTFITALYNGSSVWNALAVAGIAFGGGAGTAVAALGRATVMRFIKRWGVRKTAAW
Staphylococcus aureus subsp aureus CIG1165 PSABG 5	418876963		MLKLHKKIAWTGIKGSAITTFITALYNGSSVWNALAVAGIAFGGGAGTAVAALGRATVMRFIKRWGVRKTAAW
Staphylococcus aureus subsp aureus CIG1213 PSABG 24	418879759		MLKLHKKIAWTGIKGSAITTFITALYNGSSVWNALAVAGIAFGGGAGTAVAALGRATVMRFIKRWGVRKTAAW
Staphylococcus aureus subsp aureus CIG1769 PSABG 11	418882703		MLKLHKKIAWTGIKGSAITTFITALYNGSSVWNALAVAGIAFGGGAGTAVAALGRATVMRFIKRWGVRKTAAW
Staphylococcus aureus subsp aureus CIG1835 PSABG 14	418987070		MLKLHKKIAWTGIKGSAITTFITALYNGSSVWNALAVAGIAFGGGAGTAVAALGRATVMRFIKRWGVRKTAAW
Staphylococcus aureus subsp aureus CIGC128 PSABG 25	418932481		MLKLHKKIAWTGIKGSAITTFITALYNGSSVWNALAVAGIAFGGGAGTAVAALGRATVMRFIKRWGVRKTAAW
Staphylococcus aureus subsp aureus CIGC340D PSABG 3	418912746		MLKLHKKIAWTGIKGSAITTFITALYNGSSVWNALAVAGIAFGGGAGTAVAALGRATVMRFIKRWGVRKTAAW
Staphylococcus aureus subsp aureus CIGC348 PSABG 31	418918827		MLKLHKKIAWTGIKGSAITTFITALYNGSSVWNALAVAGIAFGGGAGTAVAALGRATVMRFIKRWGVRKTAAW
Staphylococcus aureus subsp aureus CM05	424767254		MLKLHKKIAWTGIKGSAITTFITALYNGSSVWNALAVAGIAFGGGAGTAVAALGRATVMRFIKRWGVRKTAAW
Staphylococcus aureus subsp aureus ECT R2	384863396		MLKLHKKIAWTGIKGSAITTFITALYNGSSVWNALAVAGIAFGGGAGTAVAALGRATVMRFIKRWGVRKTAAW
Staphylococcus aureus subsp aureus ED98	269201690		MLKLHKKIAWTGIKGSAITTFITALYNGSSVWNALAVAGIAFGGGAGTAVAALGRATVMRFIKRWGVRKTAAW
Staphylococcus aureus subsp aureus IS 122	418662641		MLKLHKKIAWTGIKGSAITTFITALYNGSSVWNALAVAGIAFGGGAGTAVAALGRATVMRFIKRWGVRKTAAW
Staphylococcus aureus subsp aureus IS 3	418639805		MLKLHKKIAWTGIKGSAITTFITALYNGSSVWNALAVAGIAFGGGAGTAVAALGRATVMRFIKRWGVRKTAAW
Staphylococcus aureus subsp aureus IS 55	418645527		MLKLHKKIAWTGIKGSAITTFITALYNGSSVWNALAVAGIAFGGGAGTAVAALGRATVMRFIKRWGVRKTAAW
Staphylococcus aureus subsp aureus IS M	419783985		MLKLHKKIAWTGIKGSAITTFITALYNGSSVWNALAVAGIAFGGGAGTAVAALGRATVMRFIKRWGVRKTAAW
Staphylococcus aureus subsp aureus JH1	150392480		MLKLHKKIAWTGIKGSAITTFITALYNGSSVWNALAVAGIAFGGGAGTAVAALGRATVMRFIKRWGVRKTAAW
Staphylococcus aureus subsp aureus JH9	148266447		MLKLHKKIAWTGIKGSAITTFITALYNGSSVWNALAVAGIAFGGGAGTAVAALGRATVMRFIKRWGVRKTAAW
Staphylococcus aureus subsp aureus MR1	295823186		MLKLHKKIAWTGIKGSAITTFITALYNGSSVWNALAVAGIAFGGGAGTAVAALGRATVMRFIKRWGVRKTAAW
Staphylococcus aureus subsp aureus MSSA476	49484912		MLKLHKKIAWTGIKGSAITTFITALYNGSSVWNALAVAGIAFGGGAGTAVAALGRATVMRFIKRWGVRKTAAW
Staphylococcus aureus subsp aureus Mu50	57634611		MLKLHKKIAWTGIKGSAITTFITALYNGSSVWNALAVAGIAFGGGAGTAVAALGRATVMRFIKRWGVRKTAAW
Staphylococcus aureus subsp aureus Mu50 omega	221079818		MLKLHKKIAWTGIKGSAITTFITALYNGSSVWNALAVAGIAFGGGAGTAVAALGRATVMRFIKRWGVRKTAAW
Staphylococcus aureus subsp aureus MW2	21281729		MLKLHKKIAWTGIKGSAITTFITALYNGSSVWNALAVAGIAFGGGAGTAVAALGRATVMRFIKRWGVRKTAAW
Staphylococcus aureus subsp aureus N315	29165615		MLKLHKKIAWTGIKGSAITTFITALYNGSSVWNALAVAGIAFGGGAGTAVAALGRATVMRFIKRWGVRKTAAW
Staphylococcus aureus subsp aureus str Newbould 305	421148590		MLKLHKKIAWTGIKGSAITTFITALYNGSSVWNALAVAGIAFGGGAGTAVAALGRATVMRFIKRWGVRKTAAW
Staphylococcus aureus subsp aureus TCH70	311744845		MLKLHKKIAWTGIKGSAITTFITALYNGSSVWNALAVAGIAFGGGAGTAVAALGRATVMRFIKRWGVRKTAAW
Staphylococcus aureus subsp aureus VRS1	418423344		MLKLHKKIAWTGIKGSAITTFITALYNGSSVWNALAVAGIAFGGGAGTAVAALGRATVMRFIKRWGVRKTAAW
Staphylococcus aureus subsp aureus VRS10	418450558		MLKLHKKIAWTGIKGSAITTFITALYNGSSVWNALAVAGIAFGGGAGTAVAALGRATVMRFIKRWGVRKTAAW
Staphylococcus aureus subsp aureus VRS11a	418453550		MLKLHKKIAWTGIKGSAITTFITALYNGSSVWNALAVAGIAFGGGAGTAVAALGRATVMRFIKRWGVRKTAAW
Staphylococcus aureus subsp aureus VRS11b	418456479		MLKLHKKIAWTGIKGSAITTFITALYNGSSVWNALAVAGIAFGGGAGTAVAALGRATVMRFIKRWGVRKTAAW
Staphylococcus aureus subsp aureus VRS2	418426301		MLKLHKKIAWTGIKGSAITTFITALYNGSSVWNALAVAGIAFGGGAGTAVAALGRATVMRFIKRWGVRKTAAW
Staphylococcus aureus subsp aureus VRS3a	418429172		MLKLHKKIAWTGIKGSAITTFITALYNGSSVWNALAVAGIAFGGGAGTAVAALGRATVMRFIKRWGVRKTAAW
Staphylococcus aureus subsp aureus VRS4	418432095		MLKLHKKIAWTGIKGSAITTFITALYNGSSVWNALAVAGIAFGGGAGTAVAALGRATVMRFIKRWGVRKTAAW
Staphylococcus aureus subsp aureus VRS5	418435809		MLKLHKKIAWTGIKGSAITTFITALYNGSSVWNALAVAGIAFGGGAGTAVAALGRATVMRFIKRWGVRKTAAW
Staphylococcus aureus subsp aureus VRS6	418438705		MLKLHKKIAWTGIKGSAITTFITALYNGSSVWNALAVAGIAFGGGAGTAVAALGRATVMRFIKRWGVRKTAAW
Staphylococcus aureus subsp aureus VRS7	418441609		MLKLHKKIAWTGIKGSAITTFITALYNGSSVWNALAVAGIAFGGGAGTAVAALGRATVMRFIKRWGVRKTAAW
Staphylococcus aureus subsp aureus VRS8	418444728		MLKLHKKIAWTGIKGSAITTFITALYNGSSVWNALAVAGIAFGGGAGTAVAALGRATVMRFIKRWGVRKTAAW
Staphylococcus aureus subsp aureus VRS9	418447784		MLKLHKKIAWTGIKGSAITTFITALYNGSSVWNALAVAGIAFGGGAGTAVAALGRATVMRFIKRWGVRKTAAW
Streptococcus pneumoniae 07AR0125	452345116		MKSKRMEFHNKFLIVSAMLAVISWLSLGVVSFPMLAGTLGISTKAAATVVNLISAYSTVTAVISIVGAITGVGSIGSGIAATVLYILKKKGAAKAALW
Streptococcus pneumoniae 2061617	421235198		MKSKRMEFHNKFLIVSAMLAVISWLSLGVVSFPMLAGTLGISTKAAATVVNLISAYSTVTAVISIVGAITGVGSIGSGIAATVLYILKKKGAAKAALW
Streptococcus pneumoniae 2070005	421207836		MKSKRMEFHNKFLIVSAMLAVISWLSLGVVSFPMLAGTLGISTKAAATVVNLISAYSTVTAVISIVGAITGVGSIGSGIAATVLYILKKKGAAKAALW
Streptococcus pneumoniae 2070035	421209991		MKSKRMEFHNKFLIVSAMLAVISWLSLGVVSFPMLAGTLGISTKAAATVVNLISAYSTVTAVISIVGAITGVGSIGSGIAATVLYILKKKGAAKAALW
Streptococcus pneumoniae 2070425	421219265		MKSKRMEFHNKFLIVSAMLAVISWLSLGVVSFPMLAGTLGISTKAAATVVNLISAYSTVTAVISIVGAITGVGSIGSGIAATVLYILKKKGAAKAALW
Streptococcus pneumoniae 2070531	421221579		MKSKRMEFHNKFLIVSAMLAVISWLSLGVVSFPMLAGTLGISTKAAATVVNLISAYSTVTAVISIVGAITGVGSIGSGIAATVLYILKKKGAAKAALW
Streptococcus pneumoniae 2080076	421230850		MKSKRMEFHNKFLIVSAMLAVISWLSLGVVSFPMLAGTLGISTKAAATVVNLISAYSTVTAVISIVGAITGVGSIGSGIAATVLYILKKKGAAKAALW
Streptococcus pneumoniae 2082239	421248393		MKSKRMEFHNKFLIVSAMLAVISWLSLGVVSFPMLAGTLGISTKAAATVVNLISAYSTVTAVISIVGAITGVGSIGSGIAATVLYILKKKGAAKAALW
Streptococcus pneumoniae 4027-06	418077559		MKSKRMEFHNKFLIVSAMLAVISWLSLGVVSFPMLAGTLGISTKAAATVVNLISAYSTVTAVISIVGAITGVGSIGSGIAATVLYILKKKGAAKAALW
Streptococcus pneumoniae 6735-05	418079714		MKSKRMEFHNKFLIVSAMLAVISWLSLGVVSFPMLAGTLGISTKAAATVVNLISAYSTVTAVISIVGAITGVGSIGSGIAATVLYILKKKGAAKAALW
Streptococcus pneumoniae 6901-05	418097429		MKSKRMEFHNKFLIVSAMLAVISWLSLGVVSFPMLAGTLGISTKAAATVVNLISAYSTVTAVISIVGAITGVGSIGSGIAATVLYILKKKGAAKAALW
Streptococcus pneumoniae 6963-05	418115790		MKSKRMEFHNKFLIVSAMLAVISWLSLGVVSFPMLAGTLGISTKAAATVVNLISAYSTVTAVISIVGAITGVGSIGSGIAATVLYILKKKGAAKAALW
Streptococcus pneumoniae 70585	225857809		MKSKRMEFHNKFLIVSAMLAVISWLSLGVVSFPMLAGTLGISTKAAATVVNLISAYSTVTAVISIVGAITGVGSIGSGIAATVLYILKKKGAAKAALW
Streptococcus pneumoniae 801	487643305		MKSKRMEFHNKFLIVSAMLAVISWLSLGVVSFPMLAGTLGISTKAAATVVNLISAYSTVTAVISIVGAITGVGSIGSGIAATVLYILKKKGAAKAALW
Streptococcus pneumoniae 801	487644717	Butyrivibriocin_AR10[1e-17]	MNNSIMASEFGLNKIEKAFLFSLLVSVVTIVAVGNIYWVCGKFGIELAPGWYQDIVDFVSSGGTIVEAFAAVAGVTLPAWVGPVLAAFGLASA
Streptococcus pneumoniae CCRI 1974	213015569		MKSKRMEFHNKFLIVSAMLAVISWLSLGVVSFPMLAGTLGISTKAAATVVNLISAYSTVTAVISIVGAITGVGSIGSGIAATVLYILKKKGAAKAALW
Streptococcus pneumoniae CCRI 1974M2	213496549		MKSKRMEFHNKFLIVSAMLAVISWLSLGVVSFPMLAGTLGISTKAAATVVNLISAYSTVTAVISIVGAITGVGSIGSGIAATVLYILKKKGAAKAALW
Streptococcus pneumoniae CDC3059 6	163805782		MKSKRMEFHNKFLIVSAMLAVISWLSLGVVSFPMLAGTLGISTKAAATVVNLISAYSTVTAVISIVGAITGVGSIGSGIAATVLYILKKKGAAKAALW
Streptococcus pneumoniae EU NP04	419454329		MKSKRMEFHNKFLIVSAMLAVISWLSLGVVSFPMLAGTLGISTKAAATVVNLISAYSTVTAVISIVGAITGVGSIGSGIAATVLYILKKKGAAKAALW
Streptococcus pneumoniae GA02254	419456599		MKSKRMEFHNKFLIVSAMLAVISWLSLGVVSFPMLAGTLGISTKAAATVVNLISAYSTVTAVISIVGAITGVGSIGSGIAATVLYILKKKGAAKAALW
Streptococcus pneumoniae GA04175	419463423		MKSKRMEFHNKFLIVSAMLAVISWLSLGVVSFPMLAGTLGISTKAAATVVNLISAYSTVTAVISIVGAITGVGSIGSGIAATVLYILKKKGAAKAALW
Streptococcus pneumoniae GA06083	419467938		MKSKRMEFHNKFLIVSAMLAVISWLSLGVVSFPMLAGTLGISTKAAATVVNLISAYSTVTAVISIVGAITGVGSIGSGIAATVLYILKKKGAAKAALW
Streptococcus pneumoniae GA08780	418233233		MKSKRMEFHNKFLIVSAMLAVISWLSLGVVSFPMLAGTLGISTKAAATVVNLISAYSTVTAVISIVGAITGVGSIGSGIAATVLYILKKKGAAKAALW
Streptococcus pneumoniae GA11184	418072893		MKSKRMEFHNKFLIVSAMLAVISWLSLGVVSFPMLAGTLGISTKAAATVVNLISAYSTVTAVISIVGAITGVGSIGSGIAATVLYILKKKGAAKAALW
Streptococcus pneumoniae GA11426	418133735		MKSKRMEFHNKFLIVSAMLAVISWLSLGVVSFPMLAGTLGISTKAAATVVNLISAYSTVTAVISIVGAITGVGSIGSGIAATVLYILKKKGAAKAALW
Streptococcus pneumoniae GA13494	418142822		MKSKRMEFHNKFLIVSAMLAVISWLSLGVVSFPMLAGTLGISTKAAATVVNLISAYSTVTAVISIVGAITGVGSIGSGIAATVLYILKKKGAAKAALW
Streptococcus pneumoniae GA13637	418145273		MKSKRMEFHNKFLIVSAMLAVISWLSLGVVSFPMLAGTLGISTKAAATVVNLISAYSTVTAVISIVGAITGVGSIGSGIAATVLYILKKKGAAKAALW
Streptococcus pneumoniae GA14688	419474401		MKSKRMEFHNKFLIVSAMLAVISWLSLGVVSFPMLAGTLGISTKAAATVVNLISAYSTVTAVISIVGAITGVGSIGSGIAATVLYILKKKGAAKAALW
Streptococcus pneumoniae GA17301	421277813		MKSKRMEFHNKFLIVSAMLAVISWLSLGVVSFPMLAGTLGISTKAAATVVNLISAYSTVTAVISIVGAITGVGSIGSGIAATVLYILKKKGAAKAALW
Streptococcus pneumoniae GA17457	419533462		MKSKRMEFHNKFLIVSAMLAVISWLSLGVVSFPMLAGTLGISTKAAATVVNLISAYSTVTAVISIVGAITGVGSIGSGIAATVLYILKKKGAAKAALW
Streptococcus pneumoniae GA17570	417677977		MKSKRMEFHNKFLIVSAMLAVISWLSLGVVSFPMLAGTLGISTKAAATVVNLISAYSTVTAVISIVGAITGVGSIGSGIAATVLYILKKKGAAKAALW
Streptococcus pneumoniae GA17971	418165620		MKSKRMEFHNKFLIVSAMLAVISWLSLGVVSFPMLAGTLGISTKAAATVVNLISAYSTVTAVISIVGAITGVGSIGSGIAATVLYILKKKGAAKAALW
Streptococcus pneumoniae GA19998	421299742		MKSKRMEFHNKFLIVSAMLAVISWLSLGVVSFPMLAGTLGISTKAAATVVNLISAYSTVTAVISIVGAITGVGSIGSGIAATVLYILKKKGAAKAALW
Streptococcus pneumoniae GA40183	419432657		MKSKRMEFHNKFLIVSAMLAVISWLSLGVVSFPMLAGTLGISTKAAATVVNLISAYSTVTAVISIVGAITGVGSIGSGIAATVLYILKKKGAAKAALW
Streptococcus pneumoniae GA40410	419439257		MKSKRMEFHNKFLIVSAMLAVISWLSLGVVSFPMLAGTLGISTKAAATVVNLISAYSTVTAVISIVGAITGVGSIGSGIAATVLYILKKKGAAKAALW
Streptococcus pneumoniae GA41277	418172411		MKSKRMEFHNKFLIVSAMLAVISWLSLGVVSFPMLAGTLGISTKAAATVVNLISAYSTVTAVISIVGAITGVGSIGSGIAATVLYILKKKGAAKAALW
Streptococcus pneumoniae GA43265	418088418		MKSKRMEFHNKFLIVSAMLAVISWLSLGVVSFPMLAGTLGISTKAAATVVNLISAYSTVTAVISIVGAITGVGSIGSGIAATVLYILKKKGAAKAALW
Streptococcus pneumoniae GA44128	419485501		MKSKRMEFHNKFLIVSAMLAVISWLSLGVVSFPMLAGTLGISTKAAATVVNLISAYSTVTAVISIVGAITGVGSIGSGIAATVLYILKKKGAAKAALW
Streptococcus pneumoniae GA44511	418124635		MKSKRMEFHNKFLIVSAMLAVISWLSLGVVSFPMLAGTLGISTKAAATVVNLISAYSTVTAVISIVGAITGVGSIGSGIAATVLYILKKKGAAKAALW
Streptococcus pneumoniae GA47502	418075144		MKSKRMEFHNKFLIVSAMLAVISWLSLGVVSFPMLAGTLGISTKAAATVVNLISAYSTVTAVISIVGAITGVGSIGSGIAATVLYILKKKGAAKAALW
Streptococcus pneumoniae GA47522	419496450		MKSKRMEFHNKFLIVSAMLAVISWLSLGVVSFPMLAGTLGISTKAAATVVNLISAYSTVTAVISIVGAITGVGSIGSGIAATVLYILKKKGAAKAALW
Streptococcus pneumoniae GA49542	419507121		MKSKRMEFHNKFLIVSAMLAVISWLSLGVVSFPMLAGTLGISTKAAATVVNLISAYSTVTAVISIVGAITGVGSIGSGIAATVLYILKKKGAAKAALW
Streptococcus pneumoniae GA52306	418201307		MKSKRMEFHNKFLIVSAMLAVISWLSLGVVSFPMLAGTLGISTKAAATVVNLISAYSTVTAVISIVGAITGVGSIGSGIAATVLYILKKKGAAKAALW
Streptococcus pneumoniae GA56113	421293083		MKSKRMEFHNKFLIVSAMLAVISWLSLGVVSFPMLAGTLGISTKAAATVVNLISAYSTVTAVISIVGAITGVGSIGSGIAATVLYILKKKGAAKAALW
Streptococcus pneumoniae GA60132	421306221		MKSKRMEFHNKFLIVSAMLAVISWLSLGVVSFPMLAGTLGISTKAAATVVNLISAYSTVTAVISIVGAITGVGSIGSGIAATVLYILKKKGAAKAALW
Streptococcus pneumoniae GA60190	421284405		MKSKRMEFHNKFLIVSAMLAVISWLSLGVVSFPMLAGTLGISTKAAATVVNLISAYSTVTAVISIVGAITGVGSIGSGIAATVLYILKKKGAAKAALW
Streptococcus pneumoniae GA62681	421308489		MKSKRMEFHNKFLIVSAMLAVISWLSLGVVSFPMLAGTLGISTKAAATVVNLISAYSTVTAVISIVGAITGVGSIGSGIAATVLYILKKKGAAKAALW
Streptococcus pneumoniae MNZ37	514231727		MKSKRMEFHNKFLIVSAMLAVISWLSLGVVSFPMLAGTLGISTKAAATVVNLISAYSTVTAVISIVGAITGVGSIGSGIAATVLYILKKKGAAKAALW
Streptococcus pneumoniae Netherlands15B 37	418215490		MKSKRMEFHNKFLIVSAMLAVISWLSLGVVSFPMLAGTLGISTKAAATVVNLISAYSTVTAVISIVGAITGVGSIGSGIAATVLYILKKKGAAKAALW
Streptococcus pneumoniae NP070	418101728		MKSKRMEFHNKFLIVSAMLAVISWLSLGVVSFPMLAGTLGISTKAAATVVNLISAYSTVTAVISIVGAITGVGSIGSGIAATVLYILKKKGAAKAALW
Streptococcus pneumoniae SP195	163805857		MKSKRMEFHNKFLIVSAMLAVISWLSLGVVSFPMLAGTLGISTKAAATVVNLISAYSTVTAVISIVGAITGVGSIGSGIAATVLYILKKKGAAKAALW
Streptococcus pneumoniae SP23 BS72	149025535		MKSKRMEFHNKFLIVSAMLAVISWLSLGVVSFPMLAGTLGISTKAAATVVNLISAYSTVTAVISIVGAITGVGSIGSGIAATVLYILKKKGAAKAALW
Streptococcus pneumoniae SP6 BS73	148987733		MKSKRMEFHNKFLIVSAMLAVISWLSLGVVSFPMLAGTLGISTKAAATVVNLISAYSTVTAVISIVGAITGVGSIGSGIAATVLYILKKKGAAKAALW
Streptococcus pneumoniae SP9 BS68	148995343		MKSKRMEFHNKFLIVSAMLAVISWLSLGVVSFPMLAGTLGISTKAAATVVNLISAYSTVTAVISIVGAITGVGSIGSGIAATVLYILKKKGAAKAALW
Streptococcus pneumoniae SPAR95	421267248		MKSKRMEFHNKFLIVSAMLAVISWLSLGVVSFPMLAGTLGISTKAAATVVNLISAYSTVTAVISIVGAITGVGSIGSGIAATVLYILKKKGAAKAALW
Streptococcus pseudopneumoniae ATCC BAA 960	418973992		MKSKRMEFHNKFLIVSAMLAVISWLSLGVVSFPMLAGTLGISTKAAATVVNLISAYSTVTAVISIVGAITGVGSIGSGIAATVLYILKKKGAAKAALW
Streptococcus pseudopneumoniae SK674	383939006		MKSKRMEFHNKFLIVSAMLAVISWLSLGVVSFPMLAGTLGISTKAAATVVNLISAYSTVTAVISIVGAITGVGSIGSGIAATVLYILKKKGAAKAALW
Streptococcus sp 2 1 36FAA	551718064	Butyrivibriocin_AR10[2e-19]	MRNNVSLNFNLNKIEKTFLFSLLVSVGMLIAVGNIYWICGKFGIRLAPGWYQDIVDFVSAGGSIVDAFAIIAGITLPAWIAPVLAGFGVVSA
Streptococcus sp M334	322378193		MKSKRMEFHNKFLIVSVMLAVISWLSLGVVSFPMLAGTLGISTGSAATVVNLISAYSTVTAVISIVGAITGVGSIGSGIAATVLYMLKKKSAAKAALW
Streptococcus uberis 0140J	222152201	uberolysin[1e-48]	MDILLELAGYTGIASGTAKKVVDAIDKGAAAFVIISIISTVISAGALGAVSASADFIILTVKNYISRNLKAQAVIW

## Sheet: Frequency table
Strain	NCBI GI number	bacteriocin homology [e value]	Frequency of occurance	Sequence
Bacillus acidiproducens DSM 23148	484000581	Carnocyclin-A[5e-06]	1	MENLIFEIMGTFHVSRDTAQKVYNLVNAGASVASIVAVIVAATGPMAVGGAVVVYMIKKKIKGMAAAAAVAW
Bacillus cereus 03BB102	225862057		5	MTLGQQSKQLFLWGAALIGVCFAFMVTQGAVLELYGKVSWVGVTYASLYNVVSAIVNGASIMNAVAVVTAVIAGPLAAALTAVGRGLIVTLVKRWGMKKLVSW
Bacillus cereus AH187	217957581		12	MKTVMIRSLIGCSAATASTIIDYMDWISYASLLMSLTGIGASASAAVWAYRATILGMTRMGKRAAANAL
Bacillus cereus H308197	206976609	Circularin_A[1e-13]	5	MDLFHVASKLSISKGVAAGVVSTVLNAGTLITAIGAVTVALSGGIDAILEVGWATFVATVKEQAAKRGTAGAVAW
Bacillus cereus H308197	206976609	Circularin_A[4e-11]	1	MGLFHVASKFKVSQGIAGGVVAAVLNAGTLISAIGAVTVVMSGGIDAILEVGWTAFVATVKEQAAKRGTAGAVAW
Bacillus cereus HuB4-4	507027221		1	MKIKKVLAGTLGLGVVGSVLTLNQFSGSGLANLTLQYDISAVNAGRIVSALEWASDMGAVIGLAGAILGAGIGAAAISAAVAIAKRKLLKEGKKAAVLY
Bacillus cereus IS075	514340573	Circularin_A[6e-11]	4	MGLFHVASKFKISQGIAGGVVAAVLNAGTLISAIGAVTVVMSGGIDAILEVGWTAFVATVKEQAAKRGTAGAVAW
Bacillus cereus VD022	423363520	Enterocin_AS-48[2e-11]	1	MNHSVKLKAANLGFLLALGIVLLSTYAFLLGMLPEMNLVKEFNIPTSVASAALGYLDVISNAVALAGAIAALGTGGASLIAAAGAQGVKVFLKTMWREKGRKATIAY
Bacillus cereus VD022	423364060		1	MLTMIADVAAATGISTANATIVVNTINAGMTIFAIVGAFSSFGLTTGILIAARKMATKKAIAY
Bacillus cereus VD131	507035498	Enterocin_AS-48[3e-10]	1	MTYSVKGRAVSFGALLAVGGALLASYAFLLGILPEMNLVKEFNLSTVAAAQVFAWLDYISWGVSLVALIGSLGTGGASLVAAAGAQGIRKYLTDLAKEKGKKAAIAY
Bacillus cereus VD154	423632481		2	MKTKKVLAGILGLGVVGSVLALNQFSGSGLANLTLQYDISAANAGRIVSALEWASDMGAVIGLAGAILGAGIGAAAVSAAVAIAKRRLLKEGKKAAVLY
Bacillus cereus VD184	507052828	uberolysin[6e-14]	1	MFEVMGYFGVDRGWATKIVNAIDAVGWGVAAAGTIAAIISAGGLAVTSAMIDAAIITVKSYLKRNLKAQAIAW
Bacillus cereus VD184	507052888		1	MLTMIADVAAATGISTANATIVVNAINAGMTVFAIVGAFSSFGLTTGILIAARKMATKKAIAY
Bacillus cereus VD196	507055132	Carnocyclin-A[6e-07]	1	MVMEIAAKFFLSISTAEAIVNAINNGMGIMTIIGLAGATYGWGAVAYPLIRGAVAKWGFKQAVNW
Bacillus coagulans XZL9	484010008	Circularin_A[3e-12]	1	MGLFHVASKFHVSAGIASGVVTAVLHAGTIASIIGAVTVVMSGGVDAILDMGWTAFIAEVKHLAKEYGKKRAIAW
Bacillus pumilus ATCC 7061	194016182		1	MIKAKNLGSFSLLLFAVTMASLVVRNGSLIVANLGVSTGTAAAILVVLKKQGKAKAAAF
Bacillus pumilus BA06 BA 1113	483256540	Enterocin_AS-48[1e-38]	2	MTETRNEIKLHVLFGALAVGFLMLALFSFSLQVLPVADLAKEFGIPGSVAAVVLNVVEAGGAVTTIVSILTAVGSGGLSLIAAAGKETIRQYLKNEIKKKGRKAVIAW
Bacillus pumilus BA06 BA 1125	483256355	Carnocyclin-A[3e-07]	1	MSLTTRKKLFGLGFMSLIATVAVTSVAFMSINQNFLVAKLGIELSTAEKIADLIMAGGTIASIIGIVGAATGVGLALAGAIGALKAIAKAQGRKAVINY
Bacillus pumilus SAFR 32	157690798		1	MIKANKLGSFSLLLFAVTIASLFVGNGFLRAANLCVTVAAAAIMVVHKKQGKAKAAAF
Bacillus sp 1NLA3E	488570484	uberolysin[5e-11]	1	MLEAMGFFGVGKTLATQIVNVVDAVGYAAIAVSTIMAILSAGGLAPTAAAIDFAIIYIKKKIANNLKAQAIVW
Bacillus sp 1NLA3E	488570484		1	MLKIMSMLSCSANTAAYIMLFIDASSVIGLIMALTGVGFAAAAAVFALKATIKRMAYNSAIAF
Bacillus sp CPSM8	511766757		1	MKNSNLFKIASITGVVSLFAIATFLMGSSEGIAGLASIDFSSGHQFALDLATNLGISKKTAYVAIGVIMTTGDVLTILSLLAVVLGGTGLITAAMVATAKKLAKKYGKKYAAEW
Bacillus sp GeD10	493979974	Enterocin_AS-48[9e-10]	1	MTYSVKGRAVSFGALLAVGGALLASYAFLLGILPEMNLVKEFNLSTVAAAQVFAWLDYISWGVSLVALIGSLGTGGAALVAAAGAQGIRKYLTDLAKEKGKKAAIAY
Bacillus sp M 2 6 KACC 16563	389571774	Enterocin_AS-48[1e-38]	1	MAETRNEIKLHVLFGALAVGFLMLALFSFSLQVLPVADLAKEFGIPGSVAAVVLNVVEAGGAVTTIVSILTAVGSGGLSLIAAAGKETIRQYLKNEIKKKGRKAVIAW
Bacillus sp M 3 6 KACC 16563	389572250		2	MTKATDSKFYALLSLSLLAVTSLALVIGNGSLIAANLGVSTGTAFTIVNFLDTWSSVATVITIVGMFTGVGTISAGVAASILAILKKKGKAKAAAF
Bacillus thuringiensis HD 789	434379567	uberolysin[3e-14]	2	MFEIMGYFGVDRGWATKIVNAIDAVGWGVAAASAIAAIVTAGGLAVTSAMIDVAIFTVKDFLRRNLKAQAVAW
Bacillus thuringiensis serovar finitimus YBT 20	384177763		1	MKIKKVLAGTLGLGVVGSVLTLNQLSGSGLANLTLQYDISAVNAGRIVSALEWASDMGAVIGLAGAILGAGIGAAAISAAVAIAKRKLLKEGKKAAVLY
Caldicellulosiruptor bescii DSM 6725	222528057	Circularin_A[2e-06]	1	MLYVAATLGIPETLAVTIVNIILTGSTIVSIIIALTSILTAGVSAIILEGGWTAFINLVKSKVAQLGLRGTILW
Caldicellulosiruptor saccharolyticus DSM 8903	146295085	Circularin_A[1e-07]	1	MLFVAATLGIPETLATTIVNIILTGSTIVSIILALTSILTAGVSAVILAGGWTAFINLVKSKVAQLGLRGAILW
Carnobacterium maltaromaticum LMA28	508605261		1	MSDLIMEIASSMGISWGVASKVIDLVLAGSSAWAIVAAIVSGGGIIAIGAVAIKALIQSKLKQMGRAAVITW
Carnobacterium sp 17 4	328956382		1	MIELTMELMNSMNIGRSTATHVIDLAVAGASAWAIVASIAAGGGIIAIGAVAVRTLIKSKLKKLGYTALVAW
Clostridium perfringens E str	153883735	Circularin_A[4e-08]	1	MFDLAGMLGVDFYAAKKVIDIVATAGTVASVIGIVAAVAGTGGIGVGILAAAKALAKKYGTKAAATW
Clostridium perfringens SM101	110801439		1	MIMKVAALLGISSNWAMKIVDLIATGASIWAIAAAVAASGGILAIGIVVLRELVMKKIKQVGYAAAVTY
Coprobacillus sp. 29_1	320099545		2	MLKIVEVLGTSWGIGGLIYDYLTGSVWWAWMIDAGFLVAGIVSGGVAALMKTAVKLGLKQAIKGLTKKAAIAL
Geobacillus kaustophilus GBlys	519663273	Circularin_A[4e-15]	3	MSLLALVAGTLGVSQAVATTVVSIVLTGSTLISIILGITAILSGGVDAILEIGWSAFVATVKKIVAERGKAAAIAW
Geobacillus kaustophilus HTA426	56418535	Circularin_A[2e-14]	1	MSLLALVAGTLGVSQSIATTVVSIVLTGSTLISIILGITAILSGGVDAILEIGWSAFVATVKKIVAERGKAAAIAW
Geobacillus sp Y412MC52 chromosome	319765157	Circularin_A[1e-13]	2	MSLLALVAGTLGVSQAVATTVVSIVLTGSTLISIILGITAILSGGVDAILEIGWSAFVATVKKNSG
Kurthia sp Dielmo	485948964	Carnocyclin-A[2e-06]	1	MLEVIESIPFVFDIAEKYGITYANAYLIADAINNGLTLASILSVLTGVGALIGASTALIRKKIFDVGLKKAALW
Lactobacillus casei UW4	418009163	Butyrivibriocin_AR10[1e-20]	2	MTKMEKTVLTIGSFVIAALMVTILFTNIYFIANKLGIHLAPGWYQDMVNYVSAGGSLAGAFSVVAGVTLPAWIVPIATAFGAVSA
Lactobacillus gasseri K7	523688040	Gassericin_A[2e-24]	1	MTKSYTNKFELNTLELALLFLILGSCLLYFSVNVYWVADQFGIHLATGTLRKLIDAVGSGSSLAGAYAAIAGITIPAWAAAAIGAMGATAA
Lactobacillus paracasei subsp paracasei ATCC 25302	238694762	Butyrivibriocin_AR10[1e-20]	1	MLSTVEKLHMTKMEKTVLTIGSFVIAALMVTILFTNIYFIANKLGIHLAPGWYQDMVNYVSAGGSLAGAFSVVAGVTLPAWIVPIATAFGAVSA
Lactobacillus zeae KCTC 3804	365822325		1	MKLTFLLFWLQEPKMLMLDEFFSGIDTSGMRCIVDLINEMATEGTIILFVTHVDQNADLLAYRSVQICK
Micrococcus luteus str modasa	483994611	Enterocin_AS-48[5e-26]	1	MILTGLAASAMAVVAMLSLEMLPLAQLAKEFGIPGGVASTVVWLAEAGGAAATIVGILAALGTGGLSLIAAAGKETIRQYLRKKIQEKGRKAVIAW
Novosphingobium sp B 7	514419629		1	MLFNVVSKLGWTGINIGTANALIGALMTGSDIWTAISVAGLAFGGGIGTAISTIGRKAIMEMVEKVGKKKAAQW
Oenococcus oeni ATCC BAA 1163	118587109		8	MYKLSIGIFALTGTFGISAQAAKMIYPVIYAAFARGSLSIGRSIALIAATGAGCLIAAAVIGAGGIFISRKLKAGRGATLAW
Oenococcus oeni AWRIB304	419759103		11	MKKINFCLFLLTGTFGISTGTAAAIYTALIRCGTNLSVGRLIALAGITGGTTLIVSAIVGLGGVYILQKLRAGKRACTAW
Oenococcus oeni AWRIB418	421186972		1	MYKFSIDIFALTGTFGISAHAAKAVYPIIYAAFGSGSLTIGRSVALIAATGAGALIAAAIIGAGGIFISRKLRAGRGATLAW
Oenococcus oeni AWRIB419	421188485		1	MKKINFCLFLLTGTFGISTGTAAAIYTALIRCGTNLSVGRLIALARITGGTTLIVSAIVGLGGVYILQKLRAGKRACTAW
Paenibacillus larvae subsp larvae B 3650	355732641	uberolysin[4e-19]	1	MKGGILLFQIAGYLGISTGMAKKIVDVIDAAGWAFVAVSTIMAILSAGGLAVTSAMVDYAIIYVKDLLKRNLKAQAIVW
Propionibacterium avidum ATCC 25577	350569908		3	MQNTLTQSRSSRGAVGIAALVAVVGVMLSTFTGAYIAGMFGLSTSAASQIVNAVSVGGAALSIAMAVASGGIAAAAVATAKWAIKKWGKKVAIA
Propionibacterium sp HGH0353	514979630		1	MVLFPHEWMKLAAKVVGIAALVAVIGVVLSTFTGAYIAGMFGLSTSVASQIVNAVSVGGAALSIAMAVASGGIAGAAVATAKWAIKKWGKKVAIA
Propionibacterium sp KPL1852	552901674		1	MLSTFTGAYIAGMFGLSTSAASQIVNAVSVGGAALSIAMAVASGGIAAAAVATAKWAIKKWGKKVAIA
Staphylococcus aureus A5937	258455610		231	MLKLHKKIAWTGIKGSAITTFITALYNGSSVWNALAVAGIAFGGGAGTAVAALGRATVMRFIKRWGVRKTAAW
Staphylococcus aureus KT 314250	448740278		1	METLVKRRNTLIFSLLVTISIASLLFLTLTTPELTSTLGISSYAAKKAIDIIAAAGDVAAIVGLIGAVTGAGAIGAGILFTAKKLIKSYGKKYAAAW
Streptococcus pneumoniae 07AR0125	452345116		56	MKSKRMEFHNKFLIVSAMLAVISWLSLGVVSFPMLAGTLGISTKAAATVVNLISAYSTVTAVISIVGAITGVGSIGSGIAATVLYILKKKGAAKAALW
Streptococcus pneumoniae 801	487644717	Butyrivibriocin_AR10[1e-17]	1	MNNSIMASEFGLNKIEKAFLFSLLVSVVTIVAVGNIYWVCGKFGIELAPGWYQDIVDFVSSGGTIVEAFAAVAGVTLPAWVGPVLAAFGLASA
Streptococcus sp 2 1 36FAA	551718064	Butyrivibriocin_AR10[2e-19]	1	MRNNVSLNFNLNKIEKTFLFSLLVSVGMLIAVGNIYWICGKFGIRLAPGWYQDIVDFVSAGGSIVDAFAIIAGITLPAWIAPVLAGFGVVSA
Streptococcus sp M334	322378193		1	MKSKRMEFHNKFLIVSVMLAVISWLSLGVVSFPMLAGTLGISTGSAATVVNLISAYSTVTAVISIVGAITGVGSIGSGIAATVLYMLKKKSAAKAALW
Streptococcus uberis 0140J	222152201	uberolysin[1e-48]	1	MDILLELAGYTGIASGTAKKVVDAIDKGAAAFVIISIISTVISAGALGAVSASADFIILTVKNYISRNLKAQAVIW
