# Supplementary material for: Genome-guided identification of novel head-to-tail cyclized antimicrobial peptides, exemplified by the discovery of pumilarin
Source: Microb Genom. 2017 Sep 25;3(10):e000134. doi: 10.1099/mgen.0.000134 (PMC5695211; doi:10.1099/mgen.0.000134)
Supplement: Supplementary File 3 [file mgen-3-134-s003.xlsx]

## Sheet: Sheet1
SPECTRUM - MS
AUKE_FT__130806121851.raw				Legend: Table S3 full spectrum of MS experiment also displayed in Figure 2A
FTMS + p NSI Full ms [800.00-1800.00]
Scan #: 48
RT: 2.11
Data points: 6410
Mass	Intensity
800.001	0
800.005	0
800.009	0
800.014	0
800.351	0
800.356	0
800.36	0
800.364	0
800.369	543.429
800.373	1067.64
800.377	1253.66
800.381	967.654
800.386	471.585
800.39	0
800.394	0
800.398	0
800.403	0
800.484	0
800.488	0
800.493	0
800.497	0
800.501	0
800.505	863.833
800.51	3812.66
800.514	8085.07
800.518	11275.1
800.523	11009.6
800.527	7354.28
800.531	2832.86
800.535	117.242
800.54	0
800.544	0
800.548	0
800.553	0
801.349	0
801.353	0
801.358	0
801.362	0
801.366	229.208
801.37	1147.46
801.375	2042.26
801.379	2246.99
801.383	1564.06
801.388	537.087
801.392	0
801.396	0
801.4	0
801.405	0
801.49	0
801.495	0
801.499	0
801.503	0
801.508	0
801.512	1971.85
801.516	4548.63
801.52	6314.3
801.525	6119.44
801.529	4123.74
801.533	1707.12
801.538	341.953
801.542	0
801.546	0
801.55	0
801.555	0
802.181	0
802.185	0
802.19	0
802.194	0
802.198	552.108
802.202	1075.55
802.207	1206.49
802.211	885.092
802.215	318.288
802.22	0
802.224	0
802.228	0
802.232	0
802.486	0
802.49	0
802.494	0
802.499	0
802.503	0
802.507	1186.7
802.512	3346.34
802.516	4933.63
802.52	4840.89
802.524	3253.09
802.529	1598.2
802.533	890.44
802.537	408.36
802.542	0
802.546	0
802.55	0
802.554	0
803.492	0
803.496	0
803.5	0
803.504	0
803.509	605.33
803.513	1652.39
803.517	2283.05
803.522	2315.44
803.526	1836.98
803.53	1079.55
803.535	444.983
803.539	0
803.543	0
803.548	0
803.552	0
804.4	0
804.404	0
804.409	0
804.413	0
804.417	682.271
804.422	1402.29
804.426	1716.12
804.43	1371.33
804.435	623.884
804.439	0
804.443	0
804.448	0
804.452	0
804.491	0
804.495	0
804.499	0
804.504	0
804.508	205.165
804.512	879.52
804.517	1386.14
804.521	1408.04
804.525	1058.89
804.529	747.769
804.534	0
804.538	0
804.542	0
804.547	0
805.056	0
805.06	0
805.064	0
805.069	0
805.073	248.662
805.077	869.47
805.082	1271.7
805.086	1237.21
805.09	843.4
805.094	382.07
805.099	0
805.103	0
805.107	0
805.112	0
805.345	0
805.349	0
805.353	0
805.358	0
805.362	282.777
805.366	1312.31
805.371	1943.52
805.375	1727.79
805.379	899.024
805.384	96.1639
805.388	0
805.392	0
805.397	0
805.401	0
805.487	0
805.492	0
805.496	0
805.5	0
805.505	410.839
805.509	886.463
805.513	1158.51
805.518	927.733
805.522	307.424
805.526	0
805.53	0
805.535	0
805.539	0
806.347	0
806.352	0
806.356	0
806.36	0
806.365	572.249
806.369	1131.41
806.373	1355.85
806.378	1014.86
806.382	238.989
806.386	0
806.391	0
806.395	0
806.399	0
806.404	0
806.408	0
806.412	748.595
806.417	1034.42
806.421	1209.76
806.425	1106.8
806.43	607.299
806.434	0
806.438	0
806.443	0
806.447	0
806.693	0
806.698	0
806.702	0
806.706	0
806.711	417.217
806.715	1008.1
806.719	1573.53
806.724	1718.4
806.728	1307.88
806.732	644.451
806.737	0
806.741	0
806.745	0
806.75	0
807.343	0
807.347	0
807.352	0
807.356	0
807.36	175.943
807.365	1138.04
807.369	1931.3
807.373	2021.01
807.378	1405.92
807.382	550.008
807.386	0
807.391	0
807.395	0
807.399	0
809.375	0
809.379	0
809.384	0
809.388	0
809.392	795.606
809.397	1119.11
809.401	1152.41
809.405	896.838
809.41	466.118
809.414	0
809.418	0
809.423	0
809.427	0
810.054	0
810.058	0
810.063	0
810.067	0
810.071	764.649
810.076	1501.65
810.08	1882.52
810.084	1673.18
810.089	1036.59
810.093	388.106
810.097	0
810.102	0
810.106	0
810.111	0
810.729	0
810.734	0
810.738	0
810.743	0
810.747	246.578
810.751	948.574
810.756	1316.02
810.76	1234.66
810.764	886.949
810.769	517.017
810.773	0
810.777	0
810.782	0
810.786	0
811.388	0
811.393	0
811.397	0
811.401	0
811.406	0
811.41	998.292
811.414	2867.1
811.419	4443.05
811.423	4536.53
811.428	2960.73
811.432	836.788
811.436	12.7027
811.441	0
811.445	0
811.449	0
811.454	0
811.655	0
811.659	0
811.663	0
811.668	0
811.672	339.934
811.677	838.349
811.681	1032.56
811.685	872.8
811.69	630.765
811.694	0
811.698	0
811.703	0
811.707	0
811.751	0
811.755	0
811.76	0
811.764	0
811.768	681.597
811.773	1248.36
811.777	1429.92
811.781	1092.6
811.786	460.319
811.79	0
811.794	0
811.799	0
811.803	0
812.122	0
812.127	0
812.131	0
812.135	0
812.14	628.216
812.144	1271.45
812.148	2030.85
812.153	2513.74
812.157	2339.97
812.162	1540.99
812.166	626.511
812.17	0
812.175	0
812.179	0
812.183	0
812.398	0
812.402	0
812.407	0
812.411	0
812.415	617.58
812.42	1154.97
812.424	1328.38
812.428	942.5
812.433	346.197
812.437	0
812.442	0
812.446	0
812.45	0
813.12	0
813.124	0
813.129	0
813.133	0
813.138	0
813.142	2159.88
813.146	6922.81
813.151	12217.1
813.155	14471.5
813.159	12003.6
813.164	6827.45
813.168	2563.35
813.173	776.989
813.177	0
813.181	0
813.186	0
813.19	0
813.387	0
813.392	0
813.396	0
813.4	0
813.405	102.091
813.409	1178.73
813.414	2586.96
813.418	3480.8
813.422	3137.95
813.427	1781.66
813.431	506.778
813.435	0
813.44	0
813.444	0
813.449	0
813.466	0
813.47	0
813.475	0
813.479	0
813.484	473.188
813.488	2057.64
813.492	5785.81
813.497	10292.7
813.501	12655.2
813.506	11054
813.51	6618.79
813.514	2248.29
813.519	0
813.523	0
813.527	0
813.532	0
813.536	0
814.128	0
814.133	0
814.137	0
814.141	0
814.146	185.727
814.15	1372.48
814.155	3007.93
814.159	3758.8
814.163	3051.33
814.168	1511.25
814.172	273.107
814.177	0
814.181	0
814.185	0
814.19	0
814.357	0
814.361	0
814.365	0
814.37	0
814.374	669.576
814.378	864.069
814.383	944.508
814.387	946.471
814.392	870.539
814.396	711.73
814.4	0
814.405	0
814.409	0
814.414	655.753
814.418	1713.65
814.422	2083.17
814.427	1465.14
814.431	321.401
814.436	0
814.44	0
814.444	0
814.449	0
814.471	0
814.475	0
814.479	0
814.484	0
814.488	326.833
814.493	1346.19
814.497	3117.22
814.501	4868.62
814.506	5401.44
814.51	4218.65
814.515	2090.53
814.519	303.302
814.523	0
814.528	0
814.532	0
814.537	0
814.616	0
814.62	0
814.624	0
814.629	0
814.633	654.484
814.638	1042.48
814.642	1296.55
814.646	1035.88
814.651	395.407
814.655	0
814.66	0
814.664	0
814.668	0
815.117	0
815.121	0
815.125	0
815.13	0
815.134	31.3955
815.139	1151.7
815.143	3802.82
815.147	6818.43
815.152	8027.32
815.156	6394.13
815.16	3227.13
815.165	969.877
815.169	473.445
815.174	0
815.178	0
815.182	0
815.187	0
815.477	0
815.482	0
815.486	0
815.49	0
815.495	532.664
815.499	1311.03
815.504	1564.73
815.508	1027.3
815.512	413.139
815.517	0
815.521	0
815.526	0
815.53	0
816.129	0
816.133	0
816.137	0
816.142	0
816.146	548.125
816.151	1729.75
816.155	2393.14
816.159	2096.42
816.164	1209.98
816.168	518.664
816.173	0
816.177	0
816.181	0
816.186	0
816.463	0
816.468	0
816.472	0
816.477	0
816.481	188.048
816.485	1380.75
816.49	2615.64
816.494	3146.96
816.499	2672.94
816.503	1621.43
816.507	681.858
816.512	0
816.516	0
816.521	0
816.525	0
817.041	0
817.045	0
817.05	0
817.054	0
817.059	412.643
817.063	1767.62
817.068	3647.71
817.072	4870.27
817.076	4514.34
817.081	2822.42
817.085	928.835
817.09	152.56
817.094	0
817.098	0
817.103	0
817.107	0
817.12	0
817.125	0
817.129	0
817.134	0
817.138	733.084
817.143	3166.55
817.147	5610.62
817.151	6278.25
817.156	4609.05
817.16	1830.9
817.165	20.8136
817.169	0
817.173	0
817.178	0
817.182	0
817.293	0
817.297	0
817.301	0
817.306	0
817.31	749.282
817.315	846.227
817.319	914.991
817.323	975.584
817.328	937.742
817.332	681.389
817.337	0
817.341	0
817.346	0
817.35	0
817.465	0
817.469	0
817.474	0
817.478	0
817.482	454.739
817.487	987.112
817.491	1588.91
817.496	1944.77
817.5	1752.39
817.504	1128.05
817.509	509.101
817.513	0
817.518	0
817.522	0
817.527	0
817.672	0
817.677	0
817.681	0
817.686	0
817.69	535.398
817.694	890.294
817.699	1039.92
817.703	926.601
817.708	666.78
817.712	0
817.716	0
817.721	0
817.725	0
818.039	0
818.043	0
818.048	0
818.052	0
818.057	0
818.061	1320.72
818.066	3716.77
818.07	5950.37
818.074	6608.75
818.079	5336.4
818.083	3178.1
818.088	1461.37
818.092	647.599
818.096	0
818.101	0
818.105	0
818.11	0
818.149	0
818.154	0
818.158	0
818.163	0
818.167	301.098
818.172	4409.81
818.176	9810.29
818.18	13343.7
818.185	12478.3
818.189	7928.88
818.194	2966.43
818.198	310.735
818.203	0
818.207	0
818.211	0
818.216	0
818.331	0
818.335	0
818.34	0
818.344	0
818.348	594.055
818.353	917.203
818.357	1082.91
818.362	987.71
818.366	672.973
818.371	0
818.375	0
818.379	0
818.384	0
818.463	0
818.468	0
818.472	0
818.477	0
818.481	32.1901
818.486	1142.7
818.49	1965.54
818.494	1957.13
818.499	1210.56
818.503	335.58
818.508	0
818.512	0
818.517	0
818.521	0
818.698	0
818.702	0
818.707	0
818.711	0
818.716	792.138
818.72	1531.88
818.724	1901.89
818.729	1697.71
818.733	1144.75
818.738	638.622
818.742	0
818.747	0
818.751	0
818.755	0
819.034	0
819.039	0
819.043	0
819.048	0
819.052	235.209
819.056	902.321
819.061	2390.79
819.065	4255.08
819.07	5433.71
819.074	5145.08
819.079	3753.3
819.083	2425.68
819.087	1704.91
819.092	1230.17
819.096	869.061
819.101	520.861
819.105	0
819.11	0
819.114	0
819.118	0
819.154	0
819.158	0
819.163	0
819.167	0
819.172	0
819.176	1147.2
819.18	2671.58
819.185	3493.56
819.189	3035.19
819.194	1677.84
819.198	422.594
819.203	0
819.207	0
819.211	0
819.216	0
819.336	0
819.34	0
819.344	0
819.349	0
819.353	153.458
819.358	890.904
819.362	1563.51
819.367	1745.01
819.371	1357.06
819.375	723.987
819.38	0
819.384	0
819.389	0
819.393	0
820.04	0
820.045	0
820.049	0
820.054	0
820.058	538.376
820.063	2390.97
820.067	4040.31
820.071	4297.92
820.076	3145.93
820.08	1723.66
820.085	963.093
820.089	582.984
820.094	0
820.098	0
820.103	0
820.107	0
820.147	0
820.151	0
820.156	0
820.16	0
820.165	55.2046
820.169	2453.52
820.173	5197.15
820.178	6548.19
820.182	5569.53
820.187	3067.49
820.191	814.005
820.196	0
820.2	0
820.205	0
820.209	0
820.329	0
820.333	0
820.338	0
820.342	0
820.347	588.09
820.351	854.193
820.355	1503.44
820.36	2477.54
820.364	3109.31
820.369	2834.74
820.373	1828.69
820.378	778.314
820.382	0
820.387	0
820.391	0
820.395	0
820.711	0
820.715	0
820.72	0
820.724	0
820.728	174.191
820.733	1135.06
820.737	2045.04
820.742	2114.89
820.746	1188.78
820.751	0
820.755	0
820.76	0
820.764	0
820.768	0
821.044	0
821.048	0
821.053	0
821.057	0
821.062	789.129
821.066	1435.19
821.071	1607.63
821.075	1349.2
821.079	961.351
821.084	499.016
821.088	0
821.093	0
821.097	0
821.102	0
821.151	0
821.155	0
821.159	0
821.164	0
821.168	732.962
821.173	1507.49
821.177	2227.89
821.182	2397.34
821.186	1867.14
821.191	1011.76
821.195	346.79
821.199	0
821.204	0
821.208	0
821.213	0
821.328	0
821.333	0
821.337	0
821.342	0
821.346	756.776
821.351	941.489
821.355	1388.54
821.359	2302
821.364	3024.77
821.368	2824.27
821.373	1723.58
821.377	350.579
821.382	0
821.386	0
821.391	0
821.395	0
822.036	0
822.04	0
822.045	0
822.049	0
822.054	309.421
822.058	1325.05
822.063	2721.68
822.067	3569.08
822.071	3185.32
822.076	1781.03
822.08	318.283
822.085	0
822.089	0
822.094	0
822.098	0
822.107	0
822.111	0
822.116	0
822.12	0
822.125	789.025
822.129	1350.32
822.134	2097.2
822.138	2445.36
822.143	2235.43
822.147	1796.26
822.152	1272.51
822.156	667.194
822.16	520.433
822.165	1470.84
822.169	3078.26
822.174	4374.22
822.178	4377.71
822.183	2981.54
822.187	1094.89
822.192	0
822.196	0
822.201	0
822.205	0
822.209	0
822.334	0
822.339	0
822.343	0
822.348	0
822.352	805.787
822.356	2116.45
822.361	3113.11
822.365	3126.71
822.37	2197.85
822.374	993.717
822.379	197.964
822.383	0
822.388	0
822.392	0
822.397	0
822.726	0
822.731	0
822.735	0
822.74	0
822.744	650.974
822.749	1168.24
822.753	1525.39
822.758	1461.98
822.762	1007.72
822.766	529.895
822.771	0
822.775	0
822.78	0
822.784	0
823.154	0
823.159	0
823.163	0
823.168	0
823.172	606.859
823.177	873.094
823.181	1153.41
823.186	1149.04
823.19	879.827
823.195	582.592
823.199	0
823.204	0
823.208	0
823.212	0
823.324	0
823.328	0
823.333	0
823.337	0
823.342	807.328
823.346	1232.8
823.351	1451.82
823.355	1511.59
823.36	1586.27
823.364	1530.25
823.369	1052.89
823.373	320.2
823.378	0
823.382	0
823.386	0
823.391	0
823.73	0
823.735	0
823.739	0
823.744	0
823.748	543.535
823.753	1045.97
823.757	1271.34
823.762	1064.68
823.766	616.395
823.77	0
823.775	0
823.779	0
823.784	0
824.11	0
824.114	0
824.119	0
824.123	0
824.128	210.304
824.132	991.049
824.137	1619.21
824.141	1657.38
824.146	1032.02
824.15	188.253
824.155	0
824.159	0
824.164	0
824.168	0
824.32	0
824.325	0
824.329	0
824.333	0
824.338	505.539
824.342	884.417
824.347	1192.18
824.351	1518.82
824.356	1905.44
824.36	2085.9
824.365	1844.35
824.369	1253.66
824.374	615.951
824.378	0
824.383	0
824.387	0
824.392	0
825.112	0
825.116	0
825.121	0
825.125	0
825.13	128.614
825.134	914.056
825.139	1614.92
825.143	1841.11
825.148	1518.45
825.152	920.237
825.157	410.232
825.161	0
825.166	0
825.17	0
825.175	0
825.313	0
825.318	0
825.322	0
825.327	0
825.331	506.675
825.336	945.816
825.34	1416.39
825.345	1791.3
825.349	1907.03
825.354	1804.01
825.358	1629.96
825.363	1303.13
825.367	917.868
825.372	706.97
825.376	0
825.381	0
825.385	0
825.39	0
825.524	0
825.529	0
825.533	0
825.537	0
825.542	68.3732
825.546	1205.67
825.551	2603.8
825.555	3354.75
825.56	2872.09
825.564	1512.89
825.569	202.633
825.573	0
825.578	0
825.582	0
825.587	0
825.667	0
825.672	0
825.676	0
825.681	0
825.685	605.909
825.69	1157.66
825.694	1512.43
825.699	1346.33
825.703	789.893
825.708	0
825.712	0
825.717	0
825.721	0
826.111	0
826.116	0
826.12	0
826.125	0
826.129	226.819
826.134	1078.98
826.138	1516.63
826.143	1514.55
826.147	1264.26
826.152	706.584
826.156	0
826.161	0
826.165	0
826.17	0
826.309	0
826.313	0
826.318	0
826.322	0
826.327	541.947
826.331	1059.73
826.336	1505.69
826.34	1688.35
826.345	1564.75
826.349	1276.9
826.354	968.439
826.358	697.754
826.363	0
826.367	0
826.372	0
826.376	0
826.38	0
826.385	642.365
826.389	919.019
826.394	997.182
826.398	839.303
826.403	476.787
826.407	0
826.412	0
826.416	0
826.421	0
826.529	0
826.533	0
826.538	0
826.542	0
826.547	143.607
826.551	915.95
826.556	1629.34
826.56	1883.51
826.565	1574.92
826.569	1005.98
826.573	543.095
826.578	0
826.582	0
826.587	0
826.591	0
827.117	0
827.121	0
827.126	0
827.13	0
827.135	572.161
827.139	1305.8
827.144	1744.07
827.148	1629.24
827.153	1114.05
827.157	626.27
827.162	0
827.166	0
827.171	0
827.175	0
827.315	0
827.319	0
827.324	0
827.328	0
827.333	443.535
827.337	845.63
827.342	1142.76
827.346	1192.76
827.351	1028.54
827.355	758.464
827.36	0
827.364	0
827.369	0
827.373	0
828.377	0
828.381	0
828.386	0
828.39	0
828.395	99.5259
828.399	819.734
828.404	1843.72
828.408	2576.79
828.413	2445.31
828.417	1506.76
828.422	444.235
828.426	0
828.431	0
828.435	0
828.44	0
829.377	0
829.382	0
829.386	0
829.391	0
829.395	472.142
829.4	1003.59
829.404	1899.94
829.409	2453.59
829.413	2167.69
829.418	1228.18
829.422	292.977
829.427	0
829.431	0
829.436	0
829.44	0
830.145	0
830.149	0
830.154	0
830.158	0
830.163	302.045
830.167	1676.8
830.172	4708.99
830.177	8423.69
830.181	10510
830.186	9372.07
830.19	5829.12
830.195	2297.31
830.199	462.173
830.204	0
830.208	0
830.213	0
830.217	0
830.38	0
830.384	0
830.389	0
830.393	0
830.398	536.666
830.402	1039.14
830.407	1209.98
830.412	831.563
830.416	0
830.421	0
830.425	0
830.43	0
830.434	0
831.153	0
831.158	0
831.162	0
831.167	0
831.171	0
831.176	870.101
831.181	2186.76
831.185	2833.99
831.19	2339.14
831.194	1098.2
831.199	51.6512
831.203	0
831.208	0
831.212	0
831.217	0
831.724	0
831.729	0
831.733	0
831.738	0
831.742	806.064
831.747	1099.67
831.751	1148.08
831.756	862.354
831.76	302.703
831.765	0
831.769	0
831.774	0
831.778	0
832.146	0
832.15	0
832.155	0
832.159	0
832.164	579.133
832.168	1991.79
832.173	3870.89
832.177	5006.38
832.182	4467.76
832.186	2574.59
832.191	606.239
832.195	0
832.2	0
832.205	0
832.209	0
833.017	0
833.021	0
833.026	0
833.031	0
833.035	346.281
833.04	1695.56
833.044	3021.83
833.049	3330.79
833.053	2383.18
833.058	890.794
833.062	0
833.067	0
833.071	0
833.076	0
833.08	0
833.153	0
833.158	0
833.162	0
833.167	0
833.171	177.665
833.176	881.207
833.18	1545.36
833.185	1635.81
833.19	1010.56
833.194	94.7594
833.199	0
833.203	0
833.208	0
833.212	0
833.371	0
833.376	0
833.38	0
833.385	0
833.389	148.593
833.394	1503.52
833.399	3380.07
833.403	4379.27
833.408	3707.22
833.412	1906.88
833.417	283.275
833.421	0
833.426	0
833.43	0
833.435	0
834.008	0
834.012	0
834.017	0
834.022	0
834.026	808.268
834.031	1514.64
834.035	2372.24
834.04	3181.31
834.044	3617.4
834.049	3315.11
834.053	2190.08
834.058	826.738
834.062	183.95
834.067	0
834.072	0
834.076	0
834.081	0
834.144	0
834.149	0
834.153	0
834.158	0
834.163	197.961
834.167	1120.97
834.172	2430.62
834.176	3195.84
834.181	2829.42
834.185	1743.1
834.19	918.523
834.194	499.161
834.199	0
834.204	0
834.208	0
834.213	0
834.377	0
834.381	0
834.386	0
834.39	0
834.395	157.608
834.399	1107.51
834.404	1841.49
834.408	1875.79
834.413	1205.79
834.418	287.01
834.422	0
834.427	0
834.431	0
834.436	0
835.014	0
835.019	0
835.023	0
835.028	0
835.033	397.064
835.037	1183.39
835.042	2407.56
835.046	3038.67
835.051	2664.18
835.055	1664.89
835.06	725.728
835.064	0
835.069	0
835.074	0
835.078	0
835.37	0
835.374	0
835.379	0
835.384	0
835.388	697.648
835.393	1893.47
835.397	3086.79
835.402	3365.28
835.406	2500.21
835.411	1198.62
835.416	558.591
835.42	0
835.425	0
835.429	0
835.434	0
836.009	0
836.013	0
836.018	0
836.023	0
836.027	0
836.032	903.319
836.036	2208.45
836.041	3174.37
836.045	3188.78
836.05	2245.6
836.054	998.218
836.059	115.656
836.064	0
836.068	0
836.073	0
836.077	0
837.014	0
837.019	0
837.023	0
837.028	0
837.033	733.713
837.037	1378.71
837.042	1958.04
837.046	1987.08
837.051	1369.73
837.055	510.619
837.06	0
837.065	0
837.069	0
837.074	0
837.541	0
837.545	0
837.55	0
837.554	0
837.559	500.447
837.564	845.928
837.568	974.366
837.573	872.729
837.577	609.097
837.582	0
837.586	0
837.591	0
837.596	0
838.012	0
838.017	0
838.022	0
838.026	0
838.031	611.786
838.035	1807.31
838.04	2578.72
838.045	2404.3
838.049	1538.16
838.054	706
838.058	0
838.063	0
838.067	0
838.072	0
838.081	0
838.086	0
838.09	0
838.095	0
838.1	726.447
838.104	1360.58
838.109	1634.12
838.113	1404.65
838.118	859.772
838.122	295.477
838.127	0
838.132	0
838.136	0
838.141	0
838.618	0
838.622	0
838.627	0
838.631	0
838.636	536.484
838.641	1015.85
838.645	1173.6
838.65	861.538
838.654	308.422
838.659	0
838.664	0
838.668	0
838.673	0
839.421	0
839.426	0
839.43	0
839.435	0
839.439	358.532
839.444	986.982
839.449	1965.13
839.453	2287.45
839.458	1739.17
839.462	813.247
839.467	0
839.472	0
839.476	0
839.481	0
839.683	0
839.688	0
839.692	0
839.697	0
839.701	538.39
839.706	1123.25
839.711	1392.58
839.715	1157.4
839.72	630.821
839.724	0
839.729	0
839.734	0
839.738	0
840.083	0
840.088	0
840.092	0
840.097	0
840.101	167.283
840.106	839.931
840.111	1139.61
840.115	1027.04
840.12	757.128
840.124	0
840.129	0
840.134	0
840.138	0
840.626	0
840.631	0
840.635	0
840.64	0
840.644	236.126
840.649	942.89
840.654	1559.88
840.658	1701.98
840.663	1313.98
840.667	690.533
840.672	0
840.677	0
840.681	0
840.686	0
841.418	0
841.423	0
841.428	0
841.432	0
841.437	0
841.442	993.964
841.446	1828.56
841.451	2055.53
841.455	1682.56
841.46	1125.13
841.465	783.615
841.469	0
841.474	0
841.478	0
841.483	0
841.497	0
841.501	0
841.506	0
841.511	0
841.515	412.725
841.52	4585.61
841.525	12171.2
841.529	19563.5
841.534	21770.6
841.538	17163.9
841.543	9194.96
841.548	2936.4
841.552	546.065
841.557	0
841.561	0
841.566	0
841.571	0
842.498	0
842.503	0
842.508	0
842.512	0
842.517	15.425
842.522	1074.76
842.526	3775.21
842.531	7245.47
842.535	9276.68
842.54	8270.09
842.545	4889.22
842.549	1408.17
842.554	0
842.558	0
842.563	0
842.568	0
842.572	0
843.511	0
843.516	0
843.52	0
843.525	0
843.53	484.836
843.534	1455.97
843.539	2015.18
843.543	1754.87
843.548	878.304
843.553	0
843.557	0
843.562	0
843.567	0
843.571	0
845.073	0
845.077	0
845.082	0
845.087	0
845.091	722.261
845.096	2325.82
845.101	4037.18
845.105	4614.74
845.11	3666.6
845.114	2034.5
845.119	954.519
845.124	764.87
845.128	0
845.133	0
845.138	0
845.142	0
846.071	0
846.076	0
846.081	0
846.085	0
846.09	337.373
846.095	1651.14
846.099	3738.76
846.104	4999.4
846.109	4610.11
846.113	3017.79
846.118	1313.48
846.122	245.784
846.127	0
846.132	0
846.136	0
846.141	0
846.355	0
846.36	0
846.364	0
846.369	0
846.374	9.91345
846.378	1078.92
846.383	1940.25
846.388	1950.2
846.392	1221.97
846.397	387.103
846.402	0
846.406	0
846.411	0
846.415	0
846.727	0
846.732	0
846.737	0
846.741	0
846.746	718.097
846.751	1302.46
846.755	1413.31
846.76	920.544
846.764	180.615
846.769	0
846.774	0
846.778	0
846.783	0
847.072	0
847.076	0
847.081	0
847.086	0
847.09	781.006
847.095	2752.1
847.1	4730.09
847.104	5450.82
847.109	4545.17
847.114	2858.1
847.118	1525.06
847.123	902.799
847.128	671.56
847.132	0
847.137	0
847.142	0
847.146	0
847.37	0
847.375	0
847.379	0
847.384	0
847.389	731.831
847.393	2263.7
847.398	3338.21
847.403	3173.37
847.407	2004.2
847.412	774.338
847.416	0
847.421	0
847.426	0
847.43	0
848.069	0
848.074	0
848.079	0
848.083	0
848.088	173.178
848.093	1830.87
848.097	3736.86
848.102	4563.71
848.107	3800.88
848.111	2129.94
848.116	688.08
848.121	0
848.125	0
848.13	0
848.135	0
848.363	0
848.368	0
848.373	0
848.377	0
848.382	739.836
848.387	1685.73
848.391	3198.28
848.396	4210.36
848.401	3941.08
848.405	2562.69
848.41	982.894
848.415	0
848.419	0
848.424	0
848.429	0
848.433	414.609
848.438	838.631
848.443	1021.42
848.447	929.851
848.452	715.872
848.457	0
848.461	0
848.466	0
848.471	0
849.069	0
849.073	0
849.078	0
849.083	0
849.087	615.603
849.092	962.593
849.097	1542.68
849.101	1833.19
849.106	1454.15
849.111	727.235
849.115	0
849.12	0
849.125	0
849.129	0
849.33	0
849.335	0
849.34	0
849.344	0
849.349	669.4
849.354	956.198
849.358	1091.18
849.363	1211.75
849.368	1451.16
849.372	1566.3
849.377	1443.89
849.382	1584.51
849.386	2593.59
849.391	4183.47
849.396	5128.26
849.4	4447.59
849.405	2513.65
849.41	803.637
849.414	0
849.419	0
849.424	0
849.429	0
850.07	0
850.074	0
850.079	0
850.084	0
850.088	502.432
850.093	2059.74
850.098	3238.18
850.102	3256.02
850.107	2205.08
850.112	909.016
850.116	343.642
850.121	0
850.126	0
850.13	0
850.135	0
850.36	0
850.365	0
850.369	0
850.374	0
850.379	688.418
850.383	1904.23
850.388	3913.97
850.393	5441.5
850.397	5300.19
850.402	3560.03
850.407	1444.54
850.411	15.8609
850.416	0
850.421	0
850.426	0
850.43	0
851.068	0
851.072	0
851.077	0
851.082	0
851.086	486.33
851.091	1275.48
851.096	2066.83
851.101	2407.32
851.105	2136.46
851.11	1532.95
851.115	1010.29
851.119	678.066
851.124	0
851.129	0
851.133	0
851.138	0
851.335	0
851.34	0
851.344	0
851.349	0
851.354	453.157
851.359	845.328
851.363	866.94
851.368	964.959
851.373	1439.7
851.377	1862.49
851.382	2261.45
851.387	2936.22
851.391	3754.45
851.396	4020.56
851.401	3317.35
851.405	2064.4
851.41	942.765
851.415	188.423
851.42	0
851.424	0
851.429	0
851.434	0
852.34	0
852.345	0
852.35	0
852.354	0
852.359	689.438
852.364	932.438
852.368	1368.03
852.373	1777.41
852.378	2108.62
852.382	2873.71
852.387	4021.45
852.392	4522.66
852.397	3802.14
852.401	2383.35
852.406	1129.3
852.411	334.281
852.415	0
852.42	0
852.425	0
852.429	0
853.05	0
853.055	0
853.06	0
853.065	0
853.069	541.187
853.074	845.028
853.079	1048.05
853.083	1090.3
853.088	1036.8
853.093	857.918
853.097	487.412
853.102	0
853.107	0
853.112	0
853.116	0
853.342	0
853.347	0
853.352	0
853.356	0
853.361	698.639
853.366	1254.55
853.371	1657.56
853.375	1790.96
853.38	1828.96
853.385	2043.07
853.389	2390.59
853.394	2438.44
853.399	1906.88
853.403	1055.7
853.408	363.173
853.413	0
853.418	0
853.422	0
853.427	0
853.498	0
853.502	0
853.507	0
853.512	0
853.517	504.657
853.521	826.532
853.526	1526.31
853.531	2118.91
853.535	2099.52
853.54	1482.15
853.545	697.125
853.549	0
853.554	0
853.559	0
853.564	0
853.568	0
853.573	0
853.578	480.3
853.582	911.394
853.587	1127.06
853.592	907.754
853.597	430.261
853.601	0
853.606	0
853.611	0
853.615	0
854.148	0
854.153	0
854.158	0
854.162	0
854.167	298.983
854.172	818.824
854.176	1021.82
854.181	919.096
854.186	632.456
854.191	0
854.195	0
854.2	0
854.205	0
854.341	0
854.346	0
854.351	0
854.356	0
854.36	299.562
854.365	906.88
854.37	1570.3
854.374	1824.73
854.379	1529.77
854.384	1042
854.389	750.42
854.393	0
854.398	0
854.403	0
854.407	0
854.412	0
854.417	365.814
854.422	1129.15
854.426	1767.31
854.431	2089.74
854.436	1964.57
854.441	1463.57
854.445	851.913
854.45	395.672
854.455	0
854.459	0
854.464	0
854.469	0
855.338	0
855.342	0
855.347	0
855.352	0
855.357	771.732
855.361	1096.84
855.366	1515.74
855.371	1876
855.375	1975.9
855.38	1771.45
855.385	1462
855.39	1136.18
855.394	722.808
855.399	0
855.404	0
855.409	0
855.413	0
856	0
856.004	0
856.009	0
856.014	0
856.019	814.64
856.023	1406.73
856.028	1751.89
856.033	1664.3
856.037	1187
856.042	638.042
856.047	0
856.052	0
856.056	0
856.061	0
856.35	0
856.355	0
856.359	0
856.364	0
856.369	538.917
856.373	926.855
856.378	1072.97
856.383	998.127
856.388	723.719
856.392	0
856.397	0
856.402	0
856.407	0
856.999	0
857.003	0
857.008	0
857.013	0
857.018	715.353
857.022	1113.32
857.027	1233.97
857.032	1085.24
857.037	801.981
857.041	0
857.046	0
857.051	0
857.056	0
857.34	0
857.345	0
857.35	0
857.354	0
857.359	466.43
857.364	1223.25
857.368	1534.74
857.373	1230.17
857.378	649.754
857.383	0
857.387	0
857.392	0
857.397	0
858.403	0
858.408	0
858.413	0
858.417	0
858.422	686.954
858.427	2337.67
858.432	4593.32
858.437	6039.1
858.441	5474.71
858.446	3169.8
858.451	626.746
858.456	0
858.46	0
858.465	0
858.47	0
859.402	0
859.407	0
859.411	0
859.416	0
859.421	0
859.426	1071.09
859.43	3655.06
859.435	5812.61
859.44	6051.14
859.445	4233.3
859.449	1709.38
859.454	65.502
859.459	0
859.464	0
859.468	0
859.473	0
859.992	0
859.997	0
860.002	0
860.007	0
860.011	421.852
860.016	971.953
860.021	1322.42
860.026	1210.59
860.03	761.911
860.035	0
[truncated: 4,417 more rows]
[truncated: 5 more columns]
