# Supplementary material for: Genome-guided identification of novel head-to-tail cyclized antimicrobial peptides, exemplified by the discovery of pumilarin
Source: Microb Genom. 2017 Sep 25;3(10):e000134. doi: 10.1099/mgen.0.000134 (PMC5695211; doi:10.1099/mgen.0.000134)
Supplement: Supplementary File 4 [file mgen-3-134-s004.xlsx]

## Sheet: Sheet1
SPECTRUM - MS
X_FT_cid1418b_130806121851.raw
FTMS + p NSI Full ms2 1418.00@cid35.00 [390.00-1800.00]
Scan #: 1				Legend	Full spectrum of MS/MS experiment showing fractions of pumilarin (Figure 2b)
RT: 0.01
Data points: 9803
Mass	Intensity
390.001	0
390.002	0
390.003	0
390.005	0
390.054	0
390.056	0
390.057	0
390.059	0
390.06	46.219
390.062	69.6825
390.063	77.9035
390.065	63.3931
390.066	36.4181
390.067	0
390.069	0
390.07	0
390.072	0
399.183	0
399.184	0
399.186	0
399.187	0
399.189	37.3943
399.19	67.3103
399.192	78.4546
399.194	64.8563
399.195	32.3867
399.197	0
399.198	0
399.2	0
399.201	0
408.118	0
408.12	0
408.121	0
408.123	0
408.124	50.5352
408.126	59.6937
408.128	68.0998
408.129	68.3053
408.131	50.3834
408.132	0
408.134	0
408.135	0
408.137	0
410.229	0
410.231	0
410.232	0
410.234	0
410.235	38.9742
410.237	120.26
410.238	199.574
410.24	227.283
410.242	183.393
410.243	94.8316
410.245	11.1987
410.246	0
410.248	0
410.249	0
410.251	0
410.85	0
410.851	0
410.853	0
410.854	0
410.856	40.7859
410.858	52.7393
410.859	62.1237
410.861	66.1215
410.862	65.042
410.864	62.2179
410.865	57.9876
410.867	48.8065
410.869	0
410.87	0
410.872	0
410.873	0
412.209	0
412.211	0
412.212	0
412.214	0
412.215	5.05917
412.217	57.0295
412.219	94.2502
412.22	90.4423
412.222	50.5704
412.223	0
412.225	0
412.226	0
412.228	0
416.604	0
416.606	0
416.607	0
416.609	0
416.611	34.3259
416.612	53.6672
416.614	66.1232
416.615	69.5933
416.617	58.0729
416.619	29.54
416.62	0
416.622	0
416.623	0
416.625	0
424.246	0
424.248	0
424.249	0
424.251	0
424.253	40.8198
424.254	76.9293
424.256	98.6402
424.258	86.6996
424.259	51.2302
424.261	0
424.263	0
424.264	0
424.266	0
426.26	0
426.262	0
426.264	0
426.265	0
426.267	5.30302
426.269	56.8892
426.27	93.5054
426.272	88.0797
426.274	49.7409
426.275	0
426.277	0
426.279	0
426.28	0
432.521	0
432.523	0
432.525	0
432.526	0
432.528	41.6582
432.53	54.9654
432.531	58.2673
432.533	53.5022
432.535	41.206
432.537	0
432.538	0
432.54	0
432.542	0
438.633	0
438.635	0
438.636	0
438.638	0
438.64	0
438.641	60.7909
438.643	152.759
438.645	219.319
438.647	217.612
438.648	144.214
438.65	42.4907
438.652	0
438.654	0
438.655	0
438.657	0
439.218	0
439.22	0
439.222	0
439.223	0
439.225	14.6066
439.227	72.9424
439.229	135.867
439.23	151.866
439.232	106.745
439.234	33.4742
439.236	0
439.237	0
439.239	0
439.241	0
448.246	0
448.248	0
448.249	0
448.251	0
448.253	36.2176
448.255	76.7734
448.256	87.6421
448.258	63.892
448.26	25.3674
448.262	0
448.264	0
448.265	0
448.267	0
450.224	0
450.226	0
450.228	0
450.23	0
450.231	36.0863
450.233	71.4278
450.235	85.8806
450.237	67.015
450.239	26.9746
450.24	0
450.242	0
450.244	0
450.246	0
450.259	0
450.26	0
450.262	0
450.264	0
450.266	46.247
450.268	177.997
450.269	328.435
450.271	392.71
450.273	320.411
450.275	167.46
450.277	41.207
450.278	0
450.28	0
450.282	0
450.284	0
451.262	0
451.264	0
451.266	0
451.267	0
451.269	40.9953
451.271	67.07
451.273	88.0511
451.275	93.8944
451.276	80.4601
451.278	55.0972
451.28	31.3758
451.282	0
451.284	0
451.285	0
451.287	0
452.249	0
452.25	0
452.252	0
452.254	0
452.256	26.462
452.258	52.3959
452.26	65.5279
452.261	63.8157
452.263	45.8292
452.265	0
452.267	0
452.269	0
452.27	0
452.274	0
452.276	0
452.278	0
452.279	0
452.281	43.8604
452.283	80.2577
452.285	97.578
452.287	91.8922
452.289	71.7557
452.29	47.6717
452.292	0
452.294	0
452.296	0
452.298	0
454.29	0
454.292	0
454.294	0
454.296	0
454.298	16.9794
454.299	66.8231
454.301	106.42
454.303	107.26
454.305	66.8792
454.307	11.8933
454.309	0
454.31	0
454.312	0
454.314	0
457.226	0
457.227	0
457.229	0
457.231	0
457.233	19.102
457.235	53.3634
457.237	97.3665
457.238	132.988
457.24	136.822
457.242	101.674
457.244	46.7496
457.246	0
457.248	0
457.25	0
457.251	0
461.544	0
461.546	0
461.548	0
461.55	0
461.552	40.0639
461.554	54.9003
461.556	64.5613
461.557	66.5589
461.559	59.2018
461.561	43.2584
461.563	0
461.565	0
461.567	0
461.569	0
462.261	0
462.263	0
462.264	0
462.266	0
462.268	34.5502
462.27	65.1653
462.272	73.3188
462.274	52.7245
462.276	18.4559
462.278	0
462.279	0
462.281	0
462.283	0
464.938	0
464.94	0
464.942	0
464.944	0
464.946	49.9466
464.948	59.3996
464.95	59.3158
464.952	53.6191
464.953	47.9942
464.955	0
464.957	0
464.959	0
464.961	0
465.232	0
465.234	0
465.236	0
465.238	0
465.24	22.0228
465.241	142.514
465.243	283.708
465.245	349.732
465.247	294.751
465.249	169.819
465.251	80.9671
465.253	61.2404
465.255	51.1155
465.257	0
465.258	0
465.26	0
465.262	0
466.253	0
466.255	0
466.257	0
466.259	0
466.261	39.3646
466.263	104.348
466.265	158.496
466.267	165.215
466.269	121.602
466.271	60.0074
466.272	16.2048
466.274	0
466.276	0
466.278	0
466.28	0
467.212	0
467.213	0
467.215	0
467.217	0
467.219	25.1075
467.221	110.722
467.223	209.772
467.225	252.615
467.227	203.372
467.229	94.873
467.231	0
467.233	0
467.234	0
467.236	0
467.238	0
467.252	0
467.254	0
467.255	0
467.257	0
467.259	48.6718
467.261	72.0413
467.263	76.6997
467.265	64.0001
467.267	46.497
467.269	0
467.271	0
467.273	0
467.275	0
468.27	0
468.272	0
468.274	0
468.276	0
468.278	51.5648
468.28	99.6774
468.282	114.147
468.284	83.2911
468.286	31.8467
468.287	0
468.289	0
468.291	0
468.293	0
478.29	0
478.292	0
478.294	0
478.296	0
478.298	23.8863
478.3	96.2278
478.302	154.259
478.304	159.607
478.306	112.485
478.308	51.1052
478.31	0
478.312	0
478.314	0
478.316	0
480.268	0
480.27	0
480.272	0
480.274	0
480.276	38.3629
480.278	123.883
480.28	192.375
480.282	197.978
480.284	136.418
480.286	50.9397
480.288	0
480.29	0
480.292	0
480.294	0
480.306	0
480.308	0
480.31	0
480.312	0
480.314	10.4888
480.316	70.7873
480.318	120.781
480.32	128.528
480.322	100.447
480.324	66.5459
480.326	50.9832
480.328	0
480.33	0
480.332	0
480.334	0
481.266	0
481.268	0
481.27	0
481.272	0
481.274	27.6138
481.276	70.0675
481.278	82.3667
481.28	67.4849
481.282	51.1115
481.284	52.8781
481.286	63.4484
481.288	57.4023
481.29	25.4333
481.292	0
481.294	0
481.296	0
481.298	0
483.24	0
483.242	0
483.244	0
483.246	0
483.248	40.1188
483.25	146.022
483.252	343.468
483.254	532.59
483.256	579.322
483.259	442.337
483.261	217.421
483.263	41.8952
483.265	0
483.267	0
483.269	0
483.271	0
484.245	0
484.247	0
484.249	0
484.251	0
484.253	23.0314
484.255	62.9507
484.257	102.432
484.259	116.537
484.261	96.2578
484.263	62.4782
484.265	37.4659
484.268	0
484.27	0
484.272	0
484.274	0
485.221	0
485.223	0
485.225	0
485.227	0
485.229	31.8021
485.231	85.4119
485.233	151.318
485.235	181.727
485.237	147.846
485.239	71.3063
485.241	1.45279
485.243	0
485.245	0
485.247	0
485.249	0
488.531	0
488.533	0
488.535	0
488.537	0
488.539	42.0736
488.541	57.5356
488.543	64.1108
488.545	58.0681
488.547	45.1724
488.549	0
488.551	0
488.553	0
488.556	0
493.265	0
493.267	0
493.269	0
493.271	0
493.273	20.7241
493.275	52.5662
493.277	67.569
493.279	57.304
493.281	41.203
493.283	0
493.285	0
493.288	0
493.29	0
495.243	0
495.245	0
495.247	0
495.249	0
495.251	15.587
495.253	52.5262
495.255	70.0451
495.257	55.2204
495.26	23.0949
495.262	0
495.264	0
495.266	0
495.268	0
504.284	0
504.286	0
504.288	0
504.29	0
504.292	11.1256
504.295	72.7647
504.297	123.886
504.299	134.685
504.301	100.607
504.303	48.4898
504.305	0
504.307	0
504.31	0
504.312	0
507.279	0
507.281	0
507.284	0
507.286	0
507.288	41.3376
507.29	80.5437
507.292	98.9786
507.294	89.6579
507.296	68.8753
507.299	53.6717
507.301	40.8053
507.303	0
507.305	0
507.307	0
507.309	0
508.299	0
508.302	0
508.304	0
508.306	0
508.308	26.5288
508.31	80.5615
508.312	113.708
508.315	92.9218
508.317	30.6372
508.319	0
508.321	0
508.323	0
508.325	0
509.292	0
509.295	0
509.297	0
509.299	0
509.301	45.7275
509.303	150.184
509.305	285.606
509.308	363.958
509.31	328.075
509.312	212.797
509.314	106.202
509.316	58.9188
509.318	51.4048
509.321	0
509.323	0
509.325	0
509.327	0
513.254	0
513.256	0
513.258	0
513.26	0
513.263	34.9199
513.265	89.8604
513.267	110.643
513.269	81.2722
513.271	22.3371
513.274	0
513.276	0
513.278	0
513.28	0
519.279	0
519.281	0
519.283	0
519.285	0
519.288	49.4343
519.29	76.9751
519.292	86.0704
519.294	64.4372
519.297	23.4224
519.299	0
519.301	0
519.303	0
519.306	0
520.264	0
520.266	0
520.268	0
520.27	0
520.273	31.8024
520.275	54.3044
520.277	67.8128
520.279	62.8896
520.282	37.1435
520.284	0
520.286	0
520.288	0
520.291	0
522.253	0
522.255	0
522.258	0
522.26	0
522.262	17.5801
522.265	81.17
522.267	123.864
522.269	124.228
522.271	89.0374
522.274	45.088
522.276	0
522.278	0
522.28	0
522.283	0
525.29	0
525.292	0
525.294	0
525.297	0
525.299	41.63
525.301	90.1652
525.303	111.362
525.306	85.5721
525.308	30.7804
525.31	0
525.313	0
525.315	0
525.317	0
525.322	0
525.324	0
525.326	0
525.328	0
525.331	25.6874
525.333	70.465
525.335	143.562
525.338	213.834
525.34	232.939
525.342	181.661
525.344	92.2039
525.347	15.5755
525.349	0
525.351	0
525.353	0
525.356	0
536.268	0
536.271	0
536.273	0
536.275	0
536.278	33.2049
536.28	57.6082
536.282	70.1923
536.285	54.8402
536.287	21.3057
536.29	0
536.292	0
536.294	0
536.297	0
537.288	0
537.29	0
537.293	0
537.295	0
537.297	2.6099
537.3	95.5157
537.302	164.65
537.304	158.923
537.307	83.9569
537.309	0
537.312	0
537.314	0
537.316	0
537.319	0
538.287	0
538.289	0
538.292	0
538.294	0
538.296	37.5507
538.299	63.0673
538.301	72.9369
538.303	66.3192
538.306	52.1173
538.308	0
538.31	0
538.313	0
538.315	0
540.26	0
540.262	0
540.265	0
540.267	0
540.269	48.6608
540.272	72.4463
540.274	101.217
540.276	118.825
540.279	106.338
540.281	65.4318
540.284	22.3578
540.286	0
540.288	0
540.291	0
540.293	0
546.29	0
546.292	0
546.295	0
546.297	0
546.3	37.1766
546.302	62.6992
546.305	72.8196
546.307	62.5182
546.309	40.584
546.312	0
546.314	0
546.317	0
546.319	0
549.325	0
549.327	0
549.33	0
549.332	0
549.335	14.4215
549.337	81.4175
549.339	117.975
549.342	96.4887
549.344	40.2404
549.347	0
549.349	0
549.352	0
549.354	0
550.248	0
550.25	0
550.253	0
550.255	0
550.258	42.1552
550.26	73.0644
550.262	87.5257
550.265	72.0702
550.267	42.514
550.27	0
550.272	0
550.275	0
550.277	0
551.303	0
551.305	0
551.308	0
551.31	0
551.312	48.4163
551.315	137.553
551.317	218.393
551.32	237.017
551.322	179.919
551.325	89.9372
551.327	30.732
551.33	0
551.332	0
551.334	0
551.337	0
552.302	0
552.304	0
552.307	0
552.309	0
552.311	18.4807
552.314	55.3087
552.316	77.7292
552.319	79.1979
552.321	61.9667
552.324	30.571
552.326	0
552.329	0
552.331	0
552.334	0
553.355	0
553.357	0
553.36	0
553.362	0
553.365	23.5718
553.367	54.9942
553.37	85.046
553.372	100.129
553.375	93.528
553.377	67.1829
553.38	30.3943
553.382	0
553.385	0
553.387	0
553.389	0
553.82	0
553.823	0
553.825	0
553.827	0
553.83	42.7436
553.832	75.8465
553.835	81.5778
553.837	60.7796
553.84	30.8813
553.842	0
553.845	0
553.847	0
553.85	0
554.278	0
554.281	0
554.283	0
554.286	0
554.288	28.7907
554.291	65.9536
554.293	82.2386
554.296	65.2666
554.298	23.2494
554.3	0
554.303	0
554.305	0
554.308	0
554.31	0
554.313	0
554.315	0
554.318	0
554.32	28.1479
554.323	66.7704
554.325	156.788
554.328	246.391
554.33	265.986
554.333	195.635
554.335	82.2122
554.337	0
554.34	0
554.342	0
554.345	0
554.347	0
555.295	0
555.298	0
555.3	0
555.303	0
555.305	40.1316
555.308	67.8749
555.31	119.728
555.313	165.618
555.315	169.096
555.318	121.298
555.32	50.3244
555.322	0
555.325	0
555.327	0
555.33	0
556.298	0
556.3	0
556.303	0
556.305	0
556.308	50.4263
556.31	65.8594
556.313	74.4712
556.315	75.4214
556.318	63.7572
556.32	35.0557
556.323	0
556.325	0
556.328	0
556.33	0
558.944	0
558.947	0
558.949	0
558.952	0
558.954	37.5374
558.957	54.8227
558.959	63.1209
558.962	56.5387
558.964	40.5805
558.967	0
558.969	0
558.972	0
558.974	0
559.272	0
559.274	0
559.277	0
559.279	0
559.282	39.488
559.284	61.4574
559.287	71.0381
559.289	60.4184
559.292	34.6334
559.294	0
559.297	0
559.299	0
559.301	0
561.323	0
561.326	0
561.328	0
561.331	0
561.333	43.3616
561.336	110.014
561.338	149.565
561.341	132.303
561.343	71.7204
561.346	18.4726
561.349	0
561.351	0
561.354	0
561.356	0
564.295	0
564.297	0
564.3	0
564.302	0
564.305	27.9379
564.307	251.379
564.31	626.427
564.312	962.405
564.315	1025.01
564.317	762.193
564.32	361.477
564.322	63.3931
564.325	0
564.327	0
564.33	0
564.333	0
564.335	0
565.299	0
565.301	0
565.304	0
565.306	0
565.309	21.2267
565.311	107.433
565.314	229.848
565.316	313.264
565.319	292.724
565.321	180.792
565.324	53.2962
565.327	0
565.329	50.1053
565.332	97.7441
565.334	118.099
565.337	105.855
565.339	74.4732
565.342	40.1086
565.344	0
565.347	0
565.349	0
565.352	0
566.242	0
566.244	0
566.247	0
566.249	0
566.252	38.8234
566.254	61.8194
566.257	69.9639
566.26	62.7887
566.262	48.8292
566.265	0
566.267	0
566.27	0
566.272	0
566.277	0
566.28	0
566.282	0
566.285	0
566.288	43.3892
566.29	122.525
566.293	183.245
566.295	186.475
566.298	133.287
566.3	63.8209
566.303	17.1936
566.305	0
566.308	0
566.31	0
566.313	0
566.316	0
566.318	0
566.321	0
566.323	0
566.326	36.3981
566.328	63.028
566.331	78.9763
566.333	71.4476
566.336	44.9334
566.338	0
566.341	0
566.344	0
566.346	0
567.33	0
567.333	0
567.335	0
567.338	0
567.34	26.8535
567.343	95.9201
567.345	247.471
567.348	410.89
567.351	463.125
567.353	353.602
567.356	160.305
567.358	15.493
567.361	0
567.363	0
567.366	0
567.368	0
568.253	0
568.255	0
568.258	0
568.26	0
568.263	13.5608
568.266	82.4636
568.268	189.481
568.271	286.293
568.273	308.059
568.276	238.283
568.278	126.971
568.281	39.3724
568.284	0
568.286	0
568.289	0
568.291	0
568.327	0
568.33	0
568.332	0
568.335	0
568.337	0
568.34	55.3465
568.342	117.78
568.345	156.694
568.348	164.584
568.35	160.138
568.353	151.831
568.355	123.046
568.358	72.0468
568.36	24.3382
568.363	0
568.365	0
568.368	0
568.371	0
569.899	0
569.902	0
569.904	0
569.907	0
569.909	43.7428
569.912	62.4756
569.915	66.7345
569.917	64.4803
569.92	59.0749
569.922	48.6659
569.925	0
569.927	0
569.93	0
569.933	0
575.298	0
575.301	0
575.304	0
575.306	0
575.309	6.38294
575.311	65.0551
575.314	195.3
575.317	316.321
575.319	342.636
575.322	256.494
575.324	125.373
575.327	35.3786
575.33	0
575.332	0
575.335	0
575.337	0
576.298	0
576.301	0
576.303	0
576.306	0
576.308	29.6422
576.311	69.9248
576.314	95.0837
576.316	92.4831
576.319	77.8853
576.321	71.9046
576.324	58.6046
576.327	26.9811
576.329	0
576.332	0
576.335	0
576.337	0
579.328	0
579.331	0
579.334	0
579.336	0
579.339	9.6713
579.342	62.8945
579.344	182.211
579.347	341.212
579.349	445.604
579.352	415.385
579.355	269.871
579.357	108.753
579.36	10.5952
579.363	0
579.365	0
579.368	0
579.37	0
580.286	0
580.288	0
580.291	0
580.294	0
580.296	49.5394
580.299	63.7553
580.302	76.2009
580.304	94.8933
580.307	114.073
580.309	113.383
580.312	82.3051
580.315	33.6841
580.317	0
580.32	0
580.323	0
580.325	0
580.328	0
580.331	0
580.333	0
580.336	0
580.339	39.6081
580.341	82.9437
580.344	118.258
580.346	119.495
580.349	94.7651
580.352	88.068
580.354	93.9579
580.357	71.9769
580.36	24.9459
580.362	0
580.365	0
580.368	0
580.37	0
581.312	0
581.314	0
581.317	0
581.32	0
581.322	43.3145
581.325	65.1011
581.327	87.1818
581.33	91.3059
581.333	65.3902
581.335	22.1581
581.338	0
581.341	0
581.343	0
581.346	0
582.271	0
582.274	0
582.277	0
582.279	0
582.282	34.8274
582.285	72.0907
582.287	86.8788
582.29	77.7692
582.292	54.1348
582.295	23.5779
582.298	0
582.3	0
582.303	0
582.306	0
582.308	0
582.311	0
582.314	43.1378
582.316	421.908
582.319	1287.37
582.322	2317.17
582.324	2848.78
582.327	2479.53
582.33	1481.82
582.332	524.279
582.335	40.4303
582.338	0
582.34	0
582.343	0
582.346	0
583.308	0
583.31	0
583.313	0
583.316	0
583.318	21.6779
583.321	174.65
583.324	439.641
583.326	661.383
583.329	679.691
583.332	482.129
583.334	218.139
583.337	59.1067
583.34	27.7031
583.342	0
583.345	0
583.348	0
583.35	0
584.286	0
584.288	0
584.291	0
584.294	0
584.296	26.6778
584.299	133.246
584.302	244.222
584.304	283.363
584.307	225.569
584.31	117.548
584.312	30.0941
584.315	0
584.318	0
584.32	0
584.323	0
584.326	24.8137
584.328	77.7398
584.331	101.116
584.334	82.8373
584.336	41.5183
584.339	0
584.342	0
584.344	0
584.347	0
585.293	0
585.295	0
585.298	0
585.301	0
585.303	22.0439
585.306	55.7052
585.309	68.927
585.311	61.0965
585.314	40.2804
585.317	0
585.32	0
585.322	0
585.325	0
585.344	0
585.346	0
585.349	0
585.352	0
585.354	37.2975
585.357	111.259
585.36	161.422
585.362	154.329
585.365	98.894
585.368	38.5731
585.37	0
585.373	0
585.376	0
585.378	0
591.679	0
591.681	0
591.684	0
591.687	0
591.689	36.7633
591.692	66.5864
591.695	79.1423
591.698	73.8575
591.7	58.9307
591.703	40.8421
591.706	0
591.708	0
591.711	0
591.714	0
594.308	0
594.311	0
594.314	0
594.316	0
594.319	40.1194
594.322	85.6778
594.325	107.978
594.327	91.2536
594.33	48.3327
594.333	0
594.336	0
594.338	0
594.341	0
596.358	0
596.361	0
596.363	0
596.366	0
596.369	26.7219
596.372	70.2215
596.374	126.996
596.377	153.718
596.38	127.022
596.383	67.9949
596.385	18.7761
596.388	0
596.391	0
596.394	0
596.396	0
597.341	0
597.344	0
597.347	0
597.35	0
597.352	16.3341
597.355	78.5464
597.358	139.188
597.361	162.456
597.363	135.75
597.366	79.2778
597.369	23.8941
597.372	0
597.374	0
597.377	0
597.38	0
600.028	0
600.031	0
600.034	0
600.037	0
600.039	47.4011
600.042	60.3594
600.045	67.578
600.048	63.6939
600.05	45.3984
600.053	0
600.056	0
600.059	0
600.062	0
600.317	0
600.32	0
600.323	0
600.325	0
600.328	33.6713
600.331	80.8841
600.334	110.269
600.336	103.792
600.339	66.1576
600.342	19.0211
600.345	0
600.348	0
600.35	0
600.353	0
604.869	0
604.872	0
604.875	0
604.877	0
604.88	52.1739
604.883	68.9837
604.886	74.7754
604.889	63.9872
604.891	46.2123
604.894	0
604.897	0
604.9	0
604.903	0
605.445	0
605.448	0
605.451	0
605.454	0
605.457	53.5976
605.46	55.0416
605.462	58.8282
605.465	60.4509
605.468	52.3711
605.471	0
605.474	0
605.476	0
605.479	0
606.341	0
606.344	0
606.347	0
606.35	0
606.353	15.9892
606.355	81.7351
606.358	137.978
606.361	148.814
606.364	108.08
606.367	43.5052
606.37	0
606.372	0
606.375	0
606.378	0
607.267	0
607.27	0
607.273	0
607.276	0
607.279	32.8778
607.282	55.5598
607.284	63.4722
607.287	57.1139
607.29	44.58
607.293	0
607.296	0
607.299	0
607.301	0
608.32	0
608.323	0
608.326	0
608.329	0
608.332	38.2912
608.335	95.0346
608.337	152.935
608.34	174.853
608.343	143.409
608.346	79.1869
608.349	22.4679
608.352	0
608.354	0
608.357	0
608.36	0
609.305	0
609.308	0
609.311	0
609.314	0
609.317	18.0464
609.319	79.0212
609.322	132.612
609.325	147.316
609.328	124.99
609.331	91.6006
609.334	69.4604
609.336	61.0816
609.339	57.0413
609.342	48.6779
609.345	0
609.348	0
609.351	0
609.353	0
609.379	0
609.382	0
609.385	0
609.388	0
609.39	28.1289
609.393	76.7563
609.396	117.472
609.399	115.768
609.402	70.9551
609.405	18.5085
609.407	0
609.41	0
609.413	0
609.416	0
610.267	0
610.269	0
610.272	0
610.275	0
610.278	54.2603
610.281	95.3713
610.284	107.881
610.287	80.3745
610.289	33.8555
610.292	0
610.295	0
610.298	0
610.301	0
610.304	0
610.306	0
610.309	0
610.312	22.1957
610.315	57.1518
610.318	75.6893
610.321	66.1884
610.324	41.0725
610.326	0
610.329	0
610.332	0
610.335	0
612.319	0
612.322	0
612.325	0
612.328	0
612.331	28.5326
612.334	71.3505
612.337	96.9874
612.339	87.685
612.342	48.7596
612.345	0
612.348	0
612.351	0
612.354	0
618.334	0
618.337	0
618.34	0
618.343	0
618.346	30.7831
618.348	65.2737
618.351	85.1751
618.354	73.6455
618.357	36.854
618.36	0
618.363	0
618.366	0
618.369	0
622.371	0
622.373	0
622.376	0
622.379	0
622.382	0
622.385	74.7774
622.388	190.329
622.391	262.659
622.394	242.188
622.397	145.406
622.4	38.8814
622.403	0
622.406	0
622.409	0
622.412	0
623.378	0
623.381	0
623.384	0
623.387	0
623.39	26.1428
623.392	74.9316
623.395	107.171
623.398	108.019
623.401	86.2629
623.404	59.1692
623.407	35.4841
623.41	0
623.413	0
623.416	0
623.419	0
624.352	0
624.355	0
624.358	0
624.361	0
624.364	46.9404
624.367	146.576
624.37	233.205
624.373	238.131
624.376	154.66
624.379	44.1268
624.382	0
624.385	0
624.387	0
624.39	0
625.314	0
625.317	0
625.32	0
625.323	0
625.326	53.0584
625.329	92.5458
625.332	97.4766
625.335	60.1843
625.338	8.04481
625.341	0
625.343	0
625.346	0
625.349	0
626.331	0
626.334	0
626.337	0
626.34	0
626.343	45.4996
626.346	120.474
626.349	178.45
626.352	178.271
626.355	120.806
626.358	46.3293
626.361	0
626.364	0
626.367	0
626.37	0
627.292	0
627.295	0
627.298	0
627.301	0
627.304	32.6528
627.307	72.8175
627.31	93.1115
627.313	74.0443
627.316	27.154
627.319	0
627.321	0
627.324	0
627.327	0
633.279	0
633.282	0
633.285	0
633.288	0
633.291	15.7747
633.294	56.0865
633.297	88.9727
633.3	89.7355
633.303	52.3848
633.306	0
633.309	0
633.312	0
633.315	0
633.318	0
633.321	0
633.324	0
633.327	30.6188
633.33	74.9226
633.333	113.882
633.336	119.989
633.339	85.198
633.342	31.6888
633.345	0
633.348	0
633.351	0
633.354	0
635.328	0
635.331	0
635.334	0
635.337	0
635.34	14.766
635.343	60.7222
635.346	193.169
635.349	308.161
635.352	324.447
635.355	230.859
635.358	94.5087
635.361	0
635.364	0
635.367	0
635.37	0
635.373	0
636.352	0
636.355	0
636.358	0
636.361	0
636.364	0
636.367	54.5192
636.37	116.758
636.373	138.552
636.376	108.717
636.379	53.7402
636.382	0
636.385	0
636.388	0
636.391	0
637.338	0
637.341	0
637.344	0
637.347	0
637.351	45.742
637.354	89.6969
637.357	106.033
637.36	86.3719
637.363	54.2654
637.366	0
637.369	0
637.372	0
637.375	0
638.333	0
638.336	0
638.34	0
638.343	0
638.346	29.0957
638.349	75.0623
638.352	89.8967
638.355	77.1142
638.358	69.1449
638.361	71.5915
638.364	64.7517
638.367	47.3021
638.37	0
638.373	0
638.376	0
638.379	0
639.328	0
639.331	0
639.334	0
639.337	0
639.34	43.3493
639.343	90.0363
639.346	106.704
639.349	79.6026
639.352	29.483
639.355	0
639.358	0
639.361	0
639.364	0
646.332	0
646.335	0
646.338	0
646.341	0
646.344	12.0879
646.347	77.5542
646.351	194.038
646.354	299.676
646.357	313.783
646.36	218.988
646.363	79.6632
646.366	0
646.369	0
646.372	0
646.375	0
646.379	0
650.361	0
650.364	0
650.367	0
650.37	0
650.374	9.85966
650.377	62.4599
650.38	247.253
650.383	495.166
650.386	657.548
650.389	616.836
650.392	400.416
650.396	155.714
650.399	11.1816
650.402	0
650.405	0
650.408	0
650.411	0
651.286	0
651.289	0
651.293	0
651.296	0
651.299	9.50518
651.302	56.618
651.305	119.738
651.308	160.568
651.311	145.021
651.315	81.657
651.318	15.4163
651.321	0
651.324	0
651.327	0
651.33	0
651.333	0
651.337	23.6544
651.34	82.6803
651.343	146.648
651.346	169.848
651.349	130.624
651.352	57.0357
651.355	6.65692
651.359	0
651.362	0
651.365	0
651.368	0
651.371	0
651.374	24.5741
651.377	57.2084
651.381	67.0391
651.384	58.7299
651.387	134.048
651.39	217.736
651.393	223.527
651.396	155.699
651.399	72.2267
651.402	20.7985
651.406	0
651.409	0
651.412	0
651.415	0
653.307	0
653.31	0
653.313	0
653.316	0
653.319	38.2102
653.323	66.6893
653.326	87.7878
653.329	82.148
653.332	46.9827
653.335	0
653.338	0
653.341	0
653.345	0
653.348	0
653.351	0
653.354	94.7079
653.357	276.203
653.36	421.808
653.364	426.524
653.367	286.183
653.37	102.839
653.373	0
653.376	0
653.379	0
653.382	0
653.386	0
653.389	31.9204
653.392	75.756
653.395	127.961
653.398	150.672
653.401	114.309
653.405	35.6638
653.408	0
653.411	0
653.414	0
653.417	0
653.777	0
653.78	0
653.783	0
653.786	0
653.79	30.8478
653.793	62.3565
653.796	72.9779
653.799	58.5232
653.802	27.9555
653.805	0
653.809	0
653.812	0
653.815	0
653.85	0
653.853	0
653.856	0
653.859	0
653.862	9.45454
653.865	81.1511
653.869	165.691
653.872	208.691
653.875	178.495
653.878	95.4727
653.881	12.8891
653.884	0
653.888	0
653.891	0
653.894	0
654.346	0
654.349	0
654.352	0
654.355	0
654.358	38.3576
654.362	100.797
654.365	121.012
654.368	95.4383
654.371	65.702
654.374	108.933
654.377	264.359
654.381	412.671
654.384	435.149
654.387	313.032
654.39	134.121
654.393	0
654.396	0
654.4	0
654.403	0
654.406	0
655.368	0
655.371	0
655.375	0
655.378	0
655.381	30.9704
655.384	95.7698
655.387	119.297
655.39	82.799
655.394	23.1102
655.397	0
655.4	0
655.403	0
655.406	0
655.799	0
655.803	0
655.806	0
655.809	0
655.812	40.1153
655.815	60.5359
655.819	68.6461
655.822	62.7511
655.825	47.0444
655.828	0
655.831	0
655.834	0
655.838	0
662.368	0
662.371	0
662.374	0
662.377	0
662.381	16.5835
662.384	66.9625
662.387	94.8131
662.39	84.6768
662.394	45.6561
662.397	0
662.4	0
662.403	0
662.406	0
663.358	0
663.361	0
663.364	0
663.367	0
663.37	42.0396
663.374	212.671
663.377	521.142
663.38	808.647
663.383	871.301
663.387	654.096
663.39	311.385
663.393	53.751
663.396	0
663.4	0
663.403	0
663.406	0
664.362	0
664.366	0
664.369	0
664.372	0
664.375	5.60638
664.379	74.5256
664.382	165.305
664.385	222.805
664.388	199.006
664.392	105.154
664.395	7.76557
664.398	0
664.401	0
664.404	0
664.408	0
665.34	0
665.344	0
665.347	0
665.35	0
665.353	6.78138
665.357	72.5364
665.36	131.15
665.363	142.823
665.366	103.693
665.37	49.0659
665.373	0
665.376	0
665.379	0
665.383	0
666.327	0
666.33	0
666.334	0
666.337	0
666.34	33.7493
666.343	77.1187
666.347	101.855
666.35	94.5896
666.353	60.6794
666.356	16.6534
666.36	0
666.363	0
666.366	0
666.369	0
666.395	0
666.399	0
666.402	0
666.405	0
666.408	25.0331
666.412	73.7225
666.415	145.257
666.418	188.091
666.421	172.236
666.425	108.93
666.428	38.8826
666.431	0
666.434	0
666.438	0
666.441	0
667.316	0
667.319	0
667.322	0
667.326	0
667.329	0
667.332	72.6203
667.335	211.123
667.339	341.105
667.342	369.467
667.345	269.151
667.348	114.032
667.352	11.9701
667.355	0
667.358	0
667.361	0
667.365	0
667.391	0
667.394	0
667.397	0
667.401	0
667.404	41.1254
667.407	143.508
667.41	254.203
667.414	298.657
667.417	240.263
667.42	128.401
667.423	59.9501
667.427	47.3943
667.43	0
667.433	0
667.436	0
667.44	0
668.327	0
668.33	0
668.333	0
668.336	0
668.34	47.4368
668.343	83.142
[truncated: 7,810 more rows]
